# Supplementary material for: A Neuroprotective Locus Modulates Ischemic Stroke Infarction Independent of Collateral Vessel Anatomy
Source: Front Neurosci. 2021 Aug 2;15:705160. doi: 10.3389/fnins.2021.705160 (PMC8366065; doi:10.3389/fnins.2021.705160)
Supplement: Supplementary file 2 [file Table_2.XLSX]

## Sheet: Sheet1
					coding SNPs harboring C3H and WSB alleles					coding SNPs harboring B6 allele
	Chr.	Symbol	Description	RS number	Coding	Functional prediction				Coding	Functional prediction				Allele
					change	SIFT	PolyPhen	Provean		change	SIFT	PolyPhen	Provean		B6	C3H	WSB
	8	Prag1	PEAK1 related kinase activating pseudokinase 1	rs47798524	D243Y	Deleterious	Damaging	Neutral		Y243D	Tolerated	Benign	Neutral		G	T	T		SIFT		Deleterious		Probably damaging
				rs30475069	R261C	Deleterious	Damaging	Neutral		C261R	Tolerated	Benign	Neutral		C	T	T				Deleterious		Possibly damaging, less confident prediction
				rs30469939	G493S	Deleterious	Benign	Neutral		S493G	Tolerated	Benign	Neutral		G	A	A
				rs30469942	T504I	Deleterious	Benign	Neutral		I504T	Tolerated	Benign	Neutral		C	T	T		PolyPhen-2		Damaging		Deleterious
				rs30470964	V513M	Tolerated	Benign	Neutral		M513V	Tolerated	Benign	Neutral		G	A	A				Damaging		Deleterious, low confidence
				rs6247358	A786V	Tolerated	Benign	Neutral		V786A	Tolerated	Benign	Neutral		C	T	T
				rs30474449	G861E	Tolerated	Benign	Neutral		E861G	Deleterious	Damaging	Deleterious		G	A	A		PROVEAN		Deleterious		Deleterious
				rs30470572	A1160V	Tolerated	Benign	Neutral		V1160A	Tolerated	Benign	Neutral		C	T	T
		Lonrf1	LON peptidase N-terminal domain and ring finger 1	rs33304596	M1V	Unknown	Unknown	Unknown		V1M	Unknown	Unknown	Unknown		T	C	C
				rs51034094	P436T	Tolerated	Benign	Neutral		T436P	Tolerated	Benign	Neutral		G	T	T
		Trmt9b	tRNA methyltransferase 9B	rs3653411	K10R	Deleterious	Damaging	Neutral		R10K	Tolerated	Benign	Neutral		A	G	G
				rs33581650	R184T	Deleterious	Benign	Neutral		T184R	Deleterious	Benign	Neutral		G	C	C
				rs36500844	A274G	Tolerated	Benign	Neutral		G274A	Tolerated	Benign	Neutral		C	G	G
				rs51738160	G337E	Tolerated	Benign	Neutral		E337G	Tolerated	Damaging	Neutral		G	A	A
		Dlc1	deleted in liver cancer 1	rs30480037	L61P	Deleterious	Damaging	Neutral		P61L	Tolerated	Benign	Neutral		A	G	G
				rs13479705	N188S	Tolerated	Benign	Neutral		S188N	Deleterious	Benign	Neutral		T	C	C
				rs49225660	G192E	Tolerated	Benign	Neutral		E192G	Deleterious	Damaging	Neutral		C	T	T
				rs30479172	R292G	Tolerated	Benign	Neutral		G292R	Deleterious	Damaging	Neutral		T	C	C
				rs30479169	G303S	Deleterious	Benign	Neutral		S303G	Deleterious	Benign	Neutral		C	T	T
				rs38275409	A454V	Tolerated	Benign	Neutral		V454A	Deleterious	Benign	Neutral		G	A	A
				rs38442205	A465T	Unknown	Unknown	Unknown		T465A	Unknown	Unknown	Unknown		C	T	T
				rs36940906	R467K	Unknown	Unknown	Unknown		K467R	Unknown	Unknown	Unknown		C	T	T
				rs39264794	L489S	Tolerated	Benign	Neutral		S489L	Tolerated	Benign	Neutral		A	G	G
				rs36871254	L504F	Unknown	Unknown	Unknown		F504L	Unknown	Unknown	Unknown		G	A	A
				rs33204297	S571F	Tolerated	Benign	Neutral		F571S	Tolerated	Benign	Neutral		G	A	A
		AI429214	expressed sequence AI429214	rs30495837	L148S	Unknown	Benign	Neutral		S148L	Unknown	Benign	Deleterious		T	C	C
				rs30495843	W182C	Unknown	Benign	Neutral		C182W	Unknown	Benign	Neutral		G	C	C
				rs30496799	D241E	Unknown	Damaging	Neutral		E241D	Unknown	Benign	Neutral		T	G	G
				rs33224061	L279Q	Unknown	Benign	Neutral		Q279L	Unknown	Benign	Neutral		T	A	A
		Sgcz	sarcoglycan zeta	rs30569935	K149R	Unknown	Unknown	Unknown		R149K	Unknown	Unknown	Unknown		T	C	C
				rs30568782	S268P	Tolerated	Benign	Neutral		P268S	Tolerated	Benign	Neutral		A	G	G
		Msr1	macrophage scavenger receptor 1	rs30721104	Q16R	Tolerated	Damaging	Neutral		R16Q	Tolerated	Benign	Neutral		T	C	C
				rs33475961	L47V	Tolerated	Benign	Neutral		V47L	Tolerated	Benign	Neutral		G	C	C
				rs4227116	L93R	Deleterious	Benign	Neutral		R93L	Tolerated	Benign	Neutral		A	C	C
				rs4227118	K110N	Deleterious	Benign	Neutral		N110K	Tolerated	Benign	Neutral		T	G	G
				rs4227119	E120A	Deleterious	Benign	Neutral		A120E	Tolerated	Benign	Neutral		T	G	G
				rs4227120	E130Q	Tolerated	Benign	Neutral		Q130E	Tolerated	Damaging	Neutral		C	G	G
				rs4227121	E143G	Deleterious	Damaging	Neutral		G143E	Tolerated	Benign	Neutral		T	C	C
				rs30713937	N202H	Deleterious	Damaging	Neutral		H202N	Tolerated	Benign	Neutral		T	G	G
				rs6206602	V463I	Unknown	Unknown	Unknown		I463V	Unknown	Unknown	Unknown		C	T	T
				rs6206536	R475K	Unknown	Unknown	Unknown		K475R	Unknown	Unknown	Unknown		C	T	T
		Fgf20	fibroblast growth factor 20	rs33026537	S18G	Tolerated	Benign	Neutral		G18S	Tolerated	Benign	Neutral		T	C	C
		Micu3	mitochondrial calcium uptake family, member 3	rs221623770	F7L	Deleterious	Benign	Neutral		L7F	Deleterious	Damaging	Neutral		T	C	C
		Zdhhc2	zinc finger, DHHC domain containing 2	rs39259851	S345I	Tolerated	Damaging	Deleterious		I345S	Tolerated	Benign	Neutral		G	T	T
				rs37279872	P348A	Tolerated	Benign	Neutral		A348P	Tolerated	Benign	Neutral		C	G	G
		Adam24	a disintegrin and metallopeptidase domain 24 (testase 1)	rs32913711	I162L	Tolerated	Benign	Neutral		L162I	Tolerated	Benign	Neutral		A	C	C
				rs33077682	A182E	Tolerated	Benign	Deleterious		E182A	Tolerated	Benign	Neutral		C	A	A
				rs13479720	R454H	Tolerated	Benign	Neutral		H454R	Tolerated	Benign	Neutral		G	A	A
				rs33441119	A603T	Tolerated	Benign	Neutral		T603A	Tolerated	Benign	Neutral		G	A	A
				rs32957045	A622D	Tolerated	Benign	Neutral		D622A	Tolerated	Benign	Neutral		C	A	A
				rs46272175	E735G	Deleterious	Damaging	Neutral		G735E	Deleterious	Benign	Neutral		A	G	G
				rs33489704	R737T	Tolerated	Benign	Neutral		T737R	Deleterious	Benign	Neutral		G	C	C
		Adam25	a disintegrin and metallopeptidase domain 25 (testase 2)	rs33291762	Q174H	Tolerated	Benign	Neutral		H174Q	Deleterious	Damaging	Deleterious		G	C	C
				rs32901897	R374T	Tolerated	Damaging	Neutral		T374R	Tolerated	Benign	Neutral		G	C	C
		Adam20	a disintegrin and metallopeptidase domain 20	rs46647422	V33L	Tolerated	Benign	Neutral		L33V	Tolerated	Damaging	Neutral		G	C	C
				rs32899240	E480Q	Tolerated	Benign	Neutral		Q480E	Tolerated	Benign	Neutral		G	C	C
				rs234218765	S570P	Tolerated	Benign	Neutral		P570S	Tolerated	Benign	Neutral		T	C	C
		Adam39	a disintegrin and metallopeptidase domain 39	rs32970807	R449P	Tolerated	Benign	Neutral		P449R	Tolerated	Damaging	Neutral		G	C	C
				rs33217945	K466E	Deleterious	Benign	Neutral		E466K	Tolerated	Benign	Neutral		A	G	G
				rs32711454	R480K	Tolerated	Benign	Neutral		K480R	Tolerated	Benign	Neutral		G	A	A
				rs47587546	E629K	Tolerated	Benign	Neutral		K629E	Tolerated	Benign	Neutral		G	A	A
				rs52514673	L730V	Tolerated	Damaging	Neutral		V730L	Tolerated	Benign	Neutral		C	G	G
		Slc7a2	solute carrier family 7 member 2	rs51702388	S335G	Tolerated	Benign	Neutral		G335S	Tolerated	Benign	Neutral		A	G	G
				rs50403696	S342A	Tolerated	Benign	Neutral		A342S	Deleterious	Damaging	Deleterious		T	G	G
				rs50658496	D441E	Tolerated	Benign	Neutral		E441D	Tolerated	Benign	Neutral		C	G	G
				rs33400568	V538A	Tolerated	Benign	Neutral		A538V	Tolerated	Benign	Neutral		T	C	C
				rs51206634	D623E	Tolerated	Benign	Neutral		E623D	Tolerated	Benign	Neutral		C	A	A
				rs51699995	A627V	Tolerated	Benign	Neutral		V627A	Tolerated	Benign	Neutral		C	T	T
				rs50815674	A634V	Tolerated	Benign	Neutral		V634A	Tolerated	Benign	Neutral		C	T	T
		Pdgfrl	platelet-derived growth factor receptor-like	rs48169412	G20A	Tolerated	Benign	Neutral		A20G	Tolerated	Benign	Neutral		G	C	C
		Mtus1	mitochondrial tumor suppressor 1	rs32836252	S15N	Unknown	Unknown	Unknown		N15S	Unknown	Unknown	Unknown		C	T	T
				rs32726714	L33P	Tolerated	Benign	Neutral		P33L	Deleterious	Benign	Neutral		A	G	G
				rs48575407	R140G	Deleterious	Benign	Neutral		G140G	Tolerated	Benign	Neutral		T	C	C
				rs47279651	D176A	Tolerated	Benign	Neutral		A176D	Deleterious	Damaging	Neutral		T	G	G
				rs51455351	Y213C	Deleterious	Benign	Neutral		C213Y	Tolerated	Benign	Neutral		T	C	C
				rs51944137	I283V	Tolerated	Damaging	Neutral		V283I	Tolerated	Benign	Neutral		T	C	C
				rs49611729	P401T	Tolerated	Benign	Neutral		T401P	Deleterious	Benign	Neutral		G	A	A
				rs51797563	E426K	Tolerated	Benign	Neutral		K426E	Tolerated	Benign	Neutral		C	T	T
				rs48274647	R455S	Tolerated	Benign	Neutral		S455R	Deleterious	Damaging	Neutral		G	T	T
				rs3657719	S525N	Tolerated	Benign	Neutral		N525S	Tolerated	Benign	Neutral		C	T	T
				rs3657166	H541Q	Tolerated	Benign	Neutral		Q541H	Deleterious	Benign	Neutral		G	C	C
				rs3657084	S556G	Tolerated	Benign	Neutral		G556S	Tolerated	Benign	Neutral		T	C	C
		Fgl1	fibrinogen-like protein 1	rs13461783	N27S	Tolerated	Benign	Neutral		S27N	Tolerated	Benign	Neutral		T	C	C
				rs33386428	K80R	Tolerated	Benign	Neutral		R80K	Tolerated	Benign	Neutral		T	C	C
