# Supplementary material for: A Neuroprotective Locus Modulates Ischemic Stroke Infarction Independent of Collateral Vessel Anatomy
Source: Front Neurosci. 2021 Aug 2;15:705160. doi: 10.3389/fnins.2021.705160 (PMC8366065; doi:10.3389/fnins.2021.705160)
Supplement: Supplementary file 4 [file Table_4.XLSX]

## Sheet: C3HvsB6.DEG.all
Chr.	Symbol	Description	Gene type	Log2FC	p value		total DEG	2180
				(fold change)			up-regulated	980
1	Gm8210	predicted pseudogene 8210 [Source:MGI Symbol;Acc:MGI:3643593]	processed_pseudogene	9.25903	1.19347e-14		down-regulated	1200
	Tma7-ps	translational machinery associated 7 homolog (S. cerevisiae), pseudogene [Source:MGI Symbol;Acc:MGI:3705453]	processed_pseudogene	6.82068	7.51659e-58
	Gm4322	predicted gene 4322 [Source:MGI Symbol;Acc:MGI:3782503]	processed_pseudogene	5.76742	0.000165895
	Gm7114	predicted gene 7114 [Source:MGI Symbol;Acc:MGI:3643085]	processed_pseudogene	5.73005	3.13519e-05
	Gm3555	predicted pseudogene 3555 [Source:MGI Symbol;Acc:MGI:3781732]	processed_pseudogene	4.36075	0.000655017
	1700020N18Rik	RIKEN cDNA 1700020N18 gene [Source:MGI Symbol;Acc:MGI:1914336]	lincRNA	4.28527	5.34195e-06
	Gm3608	predicted gene 3608 [Source:MGI Symbol;Acc:MGI:3804932]	pseudogene	3.74983	1.56975e-34
	9630010A21Rik	RIKEN cDNA 9630010A21 gene [Source:MGI Symbol;Acc:MGI:2442787]	TEC	3.7438	3.09777e-17
	Myl1	myosin, light polypeptide 1 [Source:MGI Symbol;Acc:MGI:97269]	protein_coding	3.46556	2.86621e-10
	Gm28438	predicted gene 28438 [Source:MGI Symbol;Acc:MGI:5579144]	unprocessed_pseudogene	2.92932	3.27168e-65
	Gm19026	predicted gene, 19026 [Source:MGI Symbol;Acc:MGI:5011211]	processed_pseudogene	1.51613	0.00552481
	Col6a3	collagen, type VI, alpha 3 [Source:MGI Symbol;Acc:MGI:88461]	protein_coding	1.51229	1.3514e-07
	Wdfy1	WD repeat and FYVE domain containing 1 [Source:MGI Symbol;Acc:MGI:1916618]	protein_coding	1.40392	2.17211e-23
	Gm28437	predicted gene 28437 [Source:MGI Symbol;Acc:MGI:5579143]	unprocessed_pseudogene	1.24618	6.38703e-17
	Gm28800	predicted gene 28800 [Source:MGI Symbol;Acc:MGI:5579506]	antisense	1.19182	3.01197e-05
	Tor3a	torsin family 3, member A [Source:MGI Symbol;Acc:MGI:1353652]	protein_coding	1.06814	3.11822e-09
	Gm32391	predicted gene, 32391 [Source:MGI Symbol;Acc:MGI:5591550]	lincRNA	1.02199	0.00320976
	Nme7	NME/NM23 family member 7 [Source:MGI Symbol;Acc:MGI:2449121]	protein_coding	0.849084	2.2254e-08
	Rgs16	regulator of G-protein signaling 16 [Source:MGI Symbol;Acc:MGI:108407]	protein_coding	0.816223	0.000953131
	Col3a1	collagen, type III, alpha 1 [Source:MGI Symbol;Acc:MGI:88453]	protein_coding	0.720577	0.00496544
	Cryzl2	crystallin zeta like 2 [Source:MGI Symbol;Acc:MGI:2448516]	protein_coding	0.632211	0.00108635
	Smyd2	SET and MYND domain containing 2 [Source:MGI Symbol;Acc:MGI:1915889]	protein_coding	0.599895	2.29453e-05
	Scly	selenocysteine lyase [Source:MGI Symbol;Acc:MGI:1355310]	protein_coding	0.569103	0.000756906
	Usf1	upstream transcription factor 1 [Source:MGI Symbol;Acc:MGI:99542]	protein_coding	0.565617	1.24514e-05
	Qsox1	quiescin Q6 sulfhydryl oxidase 1 [Source:MGI Symbol;Acc:MGI:1330818]	protein_coding	0.5238	4.77966e-05
	Cdk18	cyclin-dependent kinase 18 [Source:MGI Symbol;Acc:MGI:97518]	protein_coding	0.481899	0.00403869
	Zfand2b	zinc finger, AN1 type domain 2B [Source:MGI Symbol;Acc:MGI:1916068]	protein_coding	0.471826	0.00183843
	Dars2	aspartyl-tRNA synthetase 2 (mitochondrial) [Source:MGI Symbol;Acc:MGI:2442510]	protein_coding	0.453119	0.000728976
	Nenf	neuron derived neurotrophic factor [Source:MGI Symbol;Acc:MGI:1913458]	protein_coding	0.40544	0.000524517
	Coa5	cytochrome C oxidase assembly factor 5 [Source:MGI Symbol;Acc:MGI:1923428]	protein_coding	0.39402	0.000441811
	Ndufa10	NADH:ubiquinone oxidoreductase subunit A10 [Source:MGI Symbol;Acc:MGI:1914523]	protein_coding	0.355766	0.00180257
	Coq8a	coenzyme Q8A [Source:MGI Symbol;Acc:MGI:1914676]	protein_coding	0.353573	0.00338515
	Actr1b	ARP1 actin-related protein 1B, centractin beta [Source:MGI Symbol;Acc:MGI:1917446]	protein_coding	0.346397	0.000621206
	Sdhc	succinate dehydrogenase complex, subunit C, integral membrane protein [Source:MGI Symbol;Acc:MGI:1913302]	protein_coding	0.342143	0.00120572
	Rpl37a	ribosomal protein L37a [Source:MGI Symbol;Acc:MGI:98068]	protein_coding	0.302483	0.00173325
	Copa	coatomer protein complex subunit alpha [Source:MGI Symbol;Acc:MGI:1334462]	protein_coding	-0.257677	0.00477268
	Ppp1r12b	protein phosphatase 1, regulatory subunit 12B [Source:MGI Symbol;Acc:MGI:1916417]	protein_coding	-0.297904	0.00556009
	Dnm3	dynamin 3 [Source:MGI Symbol;Acc:MGI:1341299]	protein_coding	-0.3259	0.0056898
	Atp1a2	ATPase, Na+/K+ transporting, alpha 2 polypeptide [Source:MGI Symbol;Acc:MGI:88106]	protein_coding	-0.327366	0.000289142
	Dst	dystonin [Source:MGI Symbol;Acc:MGI:104627]	protein_coding	-0.358016	0.00024419
	Cop1	COP1, E3 ubiquitin ligase [Source:MGI Symbol;Acc:MGI:1347046]	protein_coding	-0.360116	0.00170912
	Ncl	nucleolin [Source:MGI Symbol;Acc:MGI:97286]	protein_coding	-0.376187	0.000243952
	Prrc2c	proline-rich coiled-coil 2C [Source:MGI Symbol;Acc:MGI:1913754]	protein_coding	-0.377498	0.00207173
	Paqr8	progestin and adipoQ receptor family member VIII [Source:MGI Symbol;Acc:MGI:1921479]	protein_coding	-0.387736	5.04112e-05
	Ncoa2	nuclear receptor coactivator 2 [Source:MGI Symbol;Acc:MGI:1276533]	protein_coding	-0.388416	0.00436881
	Rgs5	regulator of G-protein signaling 5 [Source:MGI Symbol;Acc:MGI:1098434]	protein_coding	-0.390526	0.00373585
	Hnrnpu	heterogeneous nuclear ribonucleoprotein U [Source:MGI Symbol;Acc:MGI:1858195]	protein_coding	-0.399059	0.000857628
	Bzw1	basic leucine zipper and W2 domains 1 [Source:MGI Symbol;Acc:MGI:1914132]	protein_coding	-0.402087	0.000840304
	Lpgat1	lysophosphatidylglycerol acyltransferase 1 [Source:MGI Symbol;Acc:MGI:2446186]	protein_coding	-0.404591	0.00115424
	Abl2	v-abl Abelson murine leukemia viral oncogene 2 (arg, Abelson-related gene) [Source:MGI Symbol;Acc:MGI:87860]	protein_coding	-0.409712	7.05328e-05
	Glrx2	glutaredoxin 2 (thioltransferase) [Source:MGI Symbol;Acc:MGI:1916617]	protein_coding	-0.411131	0.000107255
	Sf3b1	splicing factor 3b, subunit 1 [Source:MGI Symbol;Acc:MGI:1932339]	protein_coding	-0.42906	0.00379602
	Uhmk1	U2AF homology motif (UHM) kinase 1 [Source:MGI Symbol;Acc:MGI:1341908]	protein_coding	-0.443061	3.04327e-05
	Acsl3	acyl-CoA synthetase long-chain family member 3 [Source:MGI Symbol;Acc:MGI:1921455]	protein_coding	-0.448096	0.000388875
	Fmn2	formin 2 [Source:MGI Symbol;Acc:MGI:1859252]	protein_coding	-0.454513	4.79948e-05
	Cacna1e	calcium channel, voltage-dependent, R type, alpha 1E subunit [Source:MGI Symbol;Acc:MGI:106217]	protein_coding	-0.458258	0.000118415
	Nos1ap	nitric oxide synthase 1 (neuronal) adaptor protein [Source:MGI Symbol;Acc:MGI:1917979]	protein_coding	-0.461041	0.000398068
	Soat1	sterol O-acyltransferase 1 [Source:MGI Symbol;Acc:MGI:104665]	protein_coding	-0.493502	0.000100033
	Ino80d	INO80 complex subunit D [Source:MGI Symbol;Acc:MGI:3027003]	protein_coding	-0.498488	0.00458051
	Dock10	dedicator of cytokinesis 10 [Source:MGI Symbol;Acc:MGI:2146320]	protein_coding	-0.500215	0.000680248
	Gm10925	predicted gene 10925 [Source:MGI Symbol;Acc:MGI:3809095]	unprocessed_pseudogene	-0.505906	0.00343767
	Pikfyve	phosphoinositide kinase, FYVE type zinc finger containing [Source:MGI Symbol;Acc:MGI:1335106]	protein_coding	-0.508118	0.000753427
	Cab39	calcium binding protein 39 [Source:MGI Symbol;Acc:MGI:107438]	protein_coding	-0.509069	7.25127e-06
	Ahctf1	AT hook containing transcription factor 1 [Source:MGI Symbol;Acc:MGI:1915033]	protein_coding	-0.519206	0.00113074
	Rasal2	RAS protein activator like 2 [Source:MGI Symbol;Acc:MGI:2443881]	protein_coding	-0.522613	0.00047571
	Ivns1abp	influenza virus NS1A binding protein [Source:MGI Symbol;Acc:MGI:2152389]	protein_coding	-0.526523	0.000932969
	Cep350	centrosomal protein 350 [Source:MGI Symbol;Acc:MGI:1921331]	protein_coding	-0.527954	0.00196704
	Rabgap1l	RAB GTPase activating protein 1-like [Source:MGI Symbol;Acc:MGI:1352507]	protein_coding	-0.530089	0.00122663
	Suco	SUN domain containing ossification factor [Source:MGI Symbol;Acc:MGI:2138346]	protein_coding	-0.545258	0.00578952
	Nab1	Ngfi-A binding protein 1 [Source:MGI Symbol;Acc:MGI:107564]	protein_coding	-0.549518	0.00102043
	Tsga10	testis specific 10 [Source:MGI Symbol;Acc:MGI:2685063]	protein_coding	-0.573775	0.00238172
	Slc35f5	solute carrier family 35, member F5 [Source:MGI Symbol;Acc:MGI:1921400]	protein_coding	-0.575115	0.000145804
	Rpe	ribulose-5-phosphate-3-epimerase [Source:MGI Symbol;Acc:MGI:1913896]	protein_coding	-0.579518	0.00253323
	Tmem169	transmembrane protein 169 [Source:MGI Symbol;Acc:MGI:2442781]	protein_coding	-0.58526	0.00118773
	Vcpip1	valosin containing protein (p97)/p47 complex interacting protein 1 [Source:MGI Symbol;Acc:MGI:1917925]	protein_coding	-0.590293	7.01015e-05
	Erbb4	erb-b2 receptor tyrosine kinase 4 [Source:MGI Symbol;Acc:MGI:104771]	protein_coding	-0.596973	0.00533189
	Creb1	cAMP responsive element binding protein 1 [Source:MGI Symbol;Acc:MGI:88494]	protein_coding	-0.598114	0.00242942
	Ptgs2	prostaglandin-endoperoxide synthase 2 [Source:MGI Symbol;Acc:MGI:97798]	protein_coding	-0.605518	0.000374337
	Slc39a10	solute carrier family 39 (zinc transporter), member 10 [Source:MGI Symbol;Acc:MGI:1914515]	protein_coding	-0.608711	5.04966e-06
	Fam126b	family with sequence similarity 126, member B [Source:MGI Symbol;Acc:MGI:1098784]	protein_coding	-0.612897	0.00408695
	Pcmtd1	protein-L-isoaspartate (D-aspartate) O-methyltransferase domain containing 1 [Source:MGI Symbol;Acc:MGI:2441773]	protein_coding	-0.622286	0.000936103
	Rc3h1	RING CCCH (C3H) domains 1 [Source:MGI Symbol;Acc:MGI:2685397]	protein_coding	-0.625198	0.00017835
	Trove2	TROVE domain family, member 2 [Source:MGI Symbol;Acc:MGI:106652]	protein_coding	-0.626486	0.00269277
	Clk1	CDC-like kinase 1 [Source:MGI Symbol;Acc:MGI:107403]	protein_coding	-0.62983	0.00181568
	Cfh	complement component factor h [Source:MGI Symbol;Acc:MGI:88385]	protein_coding	-0.646222	0.000780351
	Adamts4	a disintegrin-like and metallopeptidase (reprolysin type) with thrombospondin type 1 motif, 4 [Source:MGI Symbol;Acc:MGI:1339949]	protein_coding	-0.651444	0.00113641
	Hecw2	HECT, C2 and WW domain containing E3 ubiquitin protein ligase 2 [Source:MGI Symbol;Acc:MGI:2685817]	protein_coding	-0.65825	2.21709e-05
	Tnr	tenascin R [Source:MGI Symbol;Acc:MGI:99516]	protein_coding	-0.663262	9.62095e-10
	Xrcc5	X-ray repair complementing defective repair in Chinese hamster cells 5 [Source:MGI Symbol;Acc:MGI:104517]	protein_coding	-0.665864	3.01156e-06
	Nek7	NIMA (never in mitosis gene a)-related expressed kinase 7 [Source:MGI Symbol;Acc:MGI:1890645]	protein_coding	-0.6765	0.000382888
	Kcnb2	potassium voltage gated channel, Shab-related subfamily, member 2 [Source:MGI Symbol;Acc:MGI:99632]	protein_coding	-0.684352	0.0014557
	Adhfe1	alcohol dehydrogenase, iron containing, 1 [Source:MGI Symbol;Acc:MGI:1923437]	protein_coding	-0.685378	0.000248105
	Bmpr2	bone morphogenetic protein receptor, type II (serine/threonine kinase) [Source:MGI Symbol;Acc:MGI:1095407]	protein_coding	-0.68804	8.00914e-05
	Prex2	phosphatidylinositol-3,4,5-trisphosphate-dependent Rac exchange factor 2 [Source:MGI Symbol;Acc:MGI:1923385]	protein_coding	-0.68885	0.00224913
	Edem3	ER degradation enhancer, mannosidase alpha-like 3 [Source:MGI Symbol;Acc:MGI:1914217]	protein_coding	-0.694416	0.000362024
	Fcer1g	Fc receptor, IgE, high affinity I, gamma polypeptide [Source:MGI Symbol;Acc:MGI:95496]	protein_coding	-0.70797	0.00396058
	Ackr1	atypical chemokine receptor 1 (Duffy blood group) [Source:MGI Symbol;Acc:MGI:1097689]	protein_coding	-0.708802	3.76865e-05
	Tcea1	transcription elongation factor A (SII) 1 [Source:MGI Symbol;Acc:MGI:1196624]	protein_coding	-0.719049	2.20453e-07
	Ints7	integrator complex subunit 7 [Source:MGI Symbol;Acc:MGI:1924315]	protein_coding	-0.725324	3.14127e-07
	Nav1	neuron navigator 1 [Source:MGI Symbol;Acc:MGI:2183683]	protein_coding	-0.736352	1.44242e-09
	Pgap1	post-GPI attachment to proteins 1 [Source:MGI Symbol;Acc:MGI:2443342]	protein_coding	-0.740292	0.000121054
	Resp18	regulated endocrine-specific protein 18 [Source:MGI Symbol;Acc:MGI:1098222]	protein_coding	-0.74179	8.31789e-09
	Unc80	unc-80, NALCN activator [Source:MGI Symbol;Acc:MGI:2652882]	protein_coding	-0.780779	1.97769e-08
	Dsel	dermatan sulfate epimerase-like [Source:MGI Symbol;Acc:MGI:2442948]	protein_coding	-0.808953	0.00358225
	Tatdn3	TatD DNase domain containing 3 [Source:MGI Symbol;Acc:MGI:1916222]	protein_coding	-0.815132	5.1918e-07
	Sgk3	serum/glucocorticoid regulated kinase 3 [Source:MGI Symbol;Acc:MGI:2182368]	protein_coding	-0.83585	0.000644869
	Zbtb37	zinc finger and BTB domain containing 37 [Source:MGI Symbol;Acc:MGI:2444467]	protein_coding	-0.870858	0.00312254
	Cdh7	cadherin 7, type 2 [Source:MGI Symbol;Acc:MGI:2442792]	protein_coding	-0.87463	0.00202487
	A330023F24Rik	RIKEN cDNA A330023F24 gene [Source:MGI Symbol;Acc:MGI:2443958]	processed_transcript	-0.937357	1.60313e-05
	Ogfrl1	opioid growth factor receptor-like 1 [Source:MGI Symbol;Acc:MGI:1917405]	protein_coding	-0.980164	8.05803e-10
	Utp14b	UTP14B small subunit processome component [Source:MGI Symbol;Acc:MGI:2445092]	protein_coding	-0.985075	5.33416e-07
	Fcgr3	Fc receptor, IgG, low affinity III [Source:MGI Symbol;Acc:MGI:95500]	protein_coding	-1.01381	8.49002e-07
	D2hgdh	D-2-hydroxyglutarate dehydrogenase [Source:MGI Symbol;Acc:MGI:2138209]	protein_coding	-1.0272	8.80356e-07
	St18	suppression of tumorigenicity 18 [Source:MGI Symbol;Acc:MGI:2446700]	protein_coding	-1.02908	0.000592142
	Fam163a	family with sequence similarity 163, member A [Source:MGI Symbol;Acc:MGI:3618859]	protein_coding	-1.04139	5.14143e-05
	Mroh2a	maestro heat-like repeat family member 2A [Source:MGI Symbol;Acc:MGI:3705228]	protein_coding	-1.11258	0.00423747
	Kansl1l	KAT8 regulatory NSL complex subunit 1-like [Source:MGI Symbol;Acc:MGI:1915941]	protein_coding	-1.12073	9.76645e-07
	A830018L16Rik	RIKEN cDNA A830018L16 gene [Source:MGI Symbol;Acc:MGI:2444149]	protein_coding	-1.20577	3.71224e-13
	Cd84	CD84 antigen [Source:MGI Symbol;Acc:MGI:1336885]	protein_coding	-1.45135	0.000160879
	Nuf2	NUF2, NDC80 kinetochore complex component [Source:MGI Symbol;Acc:MGI:1914227]	protein_coding	-1.55703	0.000324119
	Hjurp	Holliday junction recognition protein [Source:MGI Symbol;Acc:MGI:2685821]	protein_coding	-1.56831	1.03551e-27
	Aim2	absent in melanoma 2 [Source:MGI Symbol;Acc:MGI:2686159]	protein_coding	-1.64891	0.00082094
	Gm37277	predicted gene, 37277 [Source:MGI Symbol;Acc:MGI:5610505]	TEC	-1.68647	0.00208233
	4930456G14Rik	RIKEN cDNA 4930456G14 gene [Source:MGI Symbol;Acc:MGI:1921928]	TEC	-2.29904	0.00193499
	Gm9929	predicted gene 9929 [Source:MGI Symbol;Acc:MGI:3708526]	processed_transcript	-2.39097	0.000102312
	Gas5	growth arrest specific 5 [Source:MGI Symbol;Acc:MGI:95659]	processed_transcript	-2.44777	8.45482e-68
	Tnni1	troponin I, skeletal, slow 1 [Source:MGI Symbol;Acc:MGI:105073]	protein_coding	-3.05669	1.31452e-13
	Myoc	myocilin [Source:MGI Symbol;Acc:MGI:1202864]	protein_coding	-3.12853	1.71089e-47
	3110045C21Rik	RIKEN cDNA 3110045C21 gene [Source:MGI Symbol;Acc:MGI:1914553]	antisense	-3.19714	0.000174488
	Gm37412	predicted gene, 37412 [Source:MGI Symbol;Acc:MGI:5610640]	TEC	-3.26885	0.00049206
	Mcmdc2	minichromosome maintenance domain containing 2 [Source:MGI Symbol;Acc:MGI:3045334]	protein_coding	-4.37569	2.27115e-10
2	Gm13394	predicted gene 13394 [Source:MGI Symbol;Acc:MGI:3651848]	processed_pseudogene	10.0601	1.50203e-136
	Gm4735	predicted gene 4735 [Source:MGI Symbol;Acc:MGI:3645521]	processed_pseudogene	7.86052	3.91214e-180
	Gm13328	predicted gene 13328 [Source:MGI Symbol;Acc:MGI:3651185]	processed_pseudogene	6.8278	2.75489e-10
	Gm14292	predicted gene 14292 [Source:MGI Symbol;Acc:MGI:3649964]	processed_pseudogene	6.14965	5.61474e-18
	Gm13999	predicted gene 13999 [Source:MGI Symbol;Acc:MGI:3651905]	antisense	5.99371	5.17273e-05
	Rps15a-ps7	ribosomal protein S15A, pseudogene 7 [Source:MGI Symbol;Acc:MGI:3650538]	processed_pseudogene	5.46249	1.1004e-21
	Gm13443	predicted gene 13443 [Source:MGI Symbol;Acc:MGI:3649615]	processed_pseudogene	4.22093	3.22139e-10
	Gm14002	predicted gene 14002 [Source:MGI Symbol;Acc:MGI:3650401]	antisense	3.85863	0.00114942
	Gm13534	predicted gene 13534 [Source:MGI Symbol;Acc:MGI:3651249]	processed_pseudogene	3.32384	0.00119758
	Gchfr	GTP cyclohydrolase I feedback regulator [Source:MGI Symbol;Acc:MGI:2443977]	protein_coding	2.20491	0.00432058
	Pla2g4e	phospholipase A2, group IVE [Source:MGI Symbol;Acc:MGI:1919144]	protein_coding	2.16448	7.41506e-56
	Slpi	secretory leukocyte peptidase inhibitor [Source:MGI Symbol;Acc:MGI:109297]	protein_coding	1.75075	0.000510335
	Prrx2	paired related homeobox 2 [Source:MGI Symbol;Acc:MGI:98218]	protein_coding	1.6843	0.000533417
	Ncaph	non-SMC condensin I complex, subunit H [Source:MGI Symbol;Acc:MGI:2444777]	protein_coding	1.58849	1.86947e-05
	Scg5	secretogranin V [Source:MGI Symbol;Acc:MGI:98289]	protein_coding	1.54479	8.98659e-72
	Bambi-ps1	BMP and activin membrane-bound inhibitor, pseudogene (Xenopus laevis) [Source:MGI Symbol;Acc:MGI:1932402]	processed_pseudogene	1.45742	0.000678472
	Proser2	proline and serine rich 2 [Source:MGI Symbol;Acc:MGI:2442238]	protein_coding	1.06377	1.39118e-05
	Myh7b	myosin, heavy chain 7B, cardiac muscle, beta [Source:MGI Symbol;Acc:MGI:3710243]	protein_coding	1.02287	4.39746e-13
	Zfp335os	zinc finger protein 335, opposite strand [Source:MGI Symbol;Acc:MGI:3649775]	antisense	0.865204	0.00413319
	Hrh3	histamine receptor H3 [Source:MGI Symbol;Acc:MGI:2139279]	protein_coding	0.723484	1.19421e-05
	Cd59a	CD59a antigen [Source:MGI Symbol;Acc:MGI:109177]	protein_coding	0.704474	0.00479556
	Matn4	matrilin 4 [Source:MGI Symbol;Acc:MGI:1328314]	protein_coding	0.691826	7.43776e-06
	Endog	endonuclease G [Source:MGI Symbol;Acc:MGI:1261433]	protein_coding	0.686378	0.000756078
	Gm13446	predicted gene 13446 [Source:MGI Symbol;Acc:MGI:3649869]	processed_transcript	0.678038	0.00549601
	Tmem203	transmembrane protein 203 [Source:MGI Symbol;Acc:MGI:2443597]	protein_coding	0.669925	0.00180732
	Cdk5rap1	CDK5 regulatory subunit associated protein 1 [Source:MGI Symbol;Acc:MGI:1914221]	protein_coding	0.635313	0.00103544
	Chchd5	coiled-coil-helix-coiled-coil-helix domain containing 5 [Source:MGI Symbol;Acc:MGI:1913420]	protein_coding	0.623992	0.00265382
	Scand1	SCAN domain-containing 1 [Source:MGI Symbol;Acc:MGI:1343132]	protein_coding	0.620362	1.31679e-05
	Nop10	NOP10 ribonucleoprotein [Source:MGI Symbol;Acc:MGI:1913431]	protein_coding	0.617181	3.73755e-06
	Eng	endoglin [Source:MGI Symbol;Acc:MGI:95392]	protein_coding	0.608801	0.000129454
	Chrna4	cholinergic receptor, nicotinic, alpha polypeptide 4 [Source:MGI Symbol;Acc:MGI:87888]	protein_coding	0.577115	5.41015e-05
	Cpxm1	carboxypeptidase X 1 (M14 family) [Source:MGI Symbol;Acc:MGI:1934569]	protein_coding	0.572312	0.00356323
	Frzb	frizzled-related protein [Source:MGI Symbol;Acc:MGI:892032]	protein_coding	0.569413	0.000636649
	Cst3	cystatin C [Source:MGI Symbol;Acc:MGI:102519]	protein_coding	0.556828	5.22717e-08
	Pxmp4	peroxisomal membrane protein 4 [Source:MGI Symbol;Acc:MGI:1891701]	protein_coding	0.541979	0.000276769
	Gfra4	glial cell line derived neurotrophic factor family receptor alpha 4 [Source:MGI Symbol;Acc:MGI:1341873]	protein_coding	0.532911	3.64439e-05
	Edem2	ER degradation enhancer, mannosidase alpha-like 2 [Source:MGI Symbol;Acc:MGI:1915540]	protein_coding	0.529816	8.17586e-05
	Eif6	eukaryotic translation initiation factor 6 [Source:MGI Symbol;Acc:MGI:1196288]	protein_coding	0.512592	7.15818e-05
	Srp14	signal recognition particle 14 [Source:MGI Symbol;Acc:MGI:107169]	protein_coding	0.511316	2.24212e-06
	Rpap1	RNA polymerase II associated protein 1 [Source:MGI Symbol;Acc:MGI:1916175]	protein_coding	0.505175	0.000142637
	Paxx	non-homologous end joining factor [Source:MGI Symbol;Acc:MGI:2442831]	protein_coding	0.495162	0.000120264
	Pigt	phosphatidylinositol glycan anchor biosynthesis, class T [Source:MGI Symbol;Acc:MGI:1926178]	protein_coding	0.491671	0.000120173
	Bloc1s6	biogenesis of lysosomal organelles complex-1, subunit 6, pallidin [Source:MGI Symbol;Acc:MGI:1927580]	protein_coding	0.490343	9.44013e-05
	Med27	mediator complex subunit 27 [Source:MGI Symbol;Acc:MGI:1916225]	protein_coding	0.482006	0.00266224
	Vim	vimentin [Source:MGI Symbol;Acc:MGI:98932]	protein_coding	0.474222	0.000131011
	Rbm43	RNA binding motif protein 43 [Source:MGI Symbol;Acc:MGI:1918934]	protein_coding	0.468522	0.00107025
	Pced1a	PC-esterase domain containing 1A [Source:MGI Symbol;Acc:MGI:2442177]	protein_coding	0.458367	0.00200376
	Slc2a8	solute carrier family 2, (facilitated glucose transporter), member 8 [Source:MGI Symbol;Acc:MGI:1860103]	protein_coding	0.454704	0.000798126
	1700037H04Rik	RIKEN cDNA 1700037H04 gene [Source:MGI Symbol;Acc:MGI:1914576]	protein_coding	0.454208	0.000229453
	Raly	hnRNP-associated with lethal yellow [Source:MGI Symbol;Acc:MGI:97850]	protein_coding	0.454068	5.30616e-05
	Commd9	COMM domain containing 9 [Source:MGI Symbol;Acc:MGI:1923751]	protein_coding	0.453686	0.00107647
	Coq4	coenzyme Q4 [Source:MGI Symbol;Acc:MGI:1098826]	protein_coding	0.451716	0.00332337
	Vstm2l	V-set and transmembrane domain containing 2-like [Source:MGI Symbol;Acc:MGI:2685537]	protein_coding	0.442433	0.00219795
	BC029722	cDNA sequence BC029722 [Source:MGI Symbol;Acc:MGI:3584273]	protein_coding	0.440309	0.00203398
	Bmp7	bone morphogenetic protein 7 [Source:MGI Symbol;Acc:MGI:103302]	protein_coding	0.43706	0.00387604
	Uap1l1	UDP-N-acteylglucosamine pyrophosphorylase 1-like 1 [Source:MGI Symbol;Acc:MGI:2443318]	protein_coding	0.431569	0.00513888
	Rnf208	ring finger protein 208 [Source:MGI Symbol;Acc:MGI:1916096]	protein_coding	0.423118	0.000547807
	Atp9a	ATPase, class II, type 9A [Source:MGI Symbol;Acc:MGI:1330826]	protein_coding	0.416095	0.000239554
	Ckmt1	creatine kinase, mitochondrial 1, ubiquitous [Source:MGI Symbol;Acc:MGI:99441]	protein_coding	0.411677	7.71237e-05
	Zswim1	zinc finger SWIM-type containing 1 [Source:MGI Symbol;Acc:MGI:1919221]	protein_coding	0.39162	0.00452769
	Ctnnbl1	catenin, beta like 1 [Source:MGI Symbol;Acc:MGI:1913892]	protein_coding	0.384834	0.00360123
	Zfyve19	zinc finger, FYVE domain containing 19 [Source:MGI Symbol;Acc:MGI:1919258]	protein_coding	0.384792	0.00499002
	Pamr1	peptidase domain containing associated with muscle regeneration 1 [Source:MGI Symbol;Acc:MGI:2445082]	protein_coding	0.382398	0.00365617
	Phf20	PHD finger protein 20 [Source:MGI Symbol;Acc:MGI:2444148]	protein_coding	0.381084	0.000257445
	Nelfcd	negative elongation factor complex member C/D, Th1l [Source:MGI Symbol;Acc:MGI:1926424]	protein_coding	0.378107	0.00184097
	Trub2	TruB pseudouridine (psi) synthase family member 2 [Source:MGI Symbol;Acc:MGI:2442186]	protein_coding	0.366859	0.00287744
	Ptpa	protein phosphatase 2 protein activator [Source:MGI Symbol;Acc:MGI:1346006]	protein_coding	0.36613	0.00125795
	St6galnac4	ST6 (alpha-N-acetyl-neuraminyl-2,3-beta-galactosyl-1,3)-N-acetylgalactosaminide alpha-2,6-sialyltransferase 4 [Source:MGI Symbol;Acc:MGI:1341894]	protein_coding	0.363903	0.00579531
	Emc4	ER membrane protein complex subunit 4 [Source:MGI Symbol;Acc:MGI:1915282]	protein_coding	0.363641	0.000363341
	Gdap1l1	ganglioside-induced differentiation-associated protein 1-like 1 [Source:MGI Symbol;Acc:MGI:2385163]	protein_coding	0.359951	0.0038048
	Nkain4	Na+/K+ transporting ATPase interacting 4 [Source:MGI Symbol;Acc:MGI:1915372]	protein_coding	0.359496	0.00461897
	Mapkbp1	mitogen-activated protein kinase binding protein 1 [Source:MGI Symbol;Acc:MGI:1347004]	protein_coding	0.355227	0.00323222
	Ctsa	cathepsin A [Source:MGI Symbol;Acc:MGI:97748]	protein_coding	0.350416	0.0020782
	Nsmf	NMDA receptor synaptonuclear signaling and neuronal migration factor [Source:MGI Symbol;Acc:MGI:1861755]	protein_coding	0.345674	0.00501399
	Manbal	mannosidase, beta A, lysosomal-like [Source:MGI Symbol;Acc:MGI:1916411]	protein_coding	0.343454	0.00561542
	Necab3	N-terminal EF-hand calcium binding protein 3 [Source:MGI Symbol;Acc:MGI:1861721]	protein_coding	0.340164	0.00408815
	Rps21	ribosomal protein S21 [Source:MGI Symbol;Acc:MGI:1913731]	protein_coding	0.333881	0.000921024
	Sh3glb2	SH3-domain GRB2-like endophilin B2 [Source:MGI Symbol;Acc:MGI:2385131]	protein_coding	0.331343	0.00290533
	Slc27a4	solute carrier family 27 (fatty acid transporter), member 4 [Source:MGI Symbol;Acc:MGI:1347347]	protein_coding	0.317674	0.0043337
	Atg13	autophagy related 13 [Source:MGI Symbol;Acc:MGI:1196429]	protein_coding	0.314167	0.00380689
	Tpd52l2	tumor protein D52-like 2 [Source:MGI Symbol;Acc:MGI:1913564]	protein_coding	0.309604	0.00314958
	Hspa5	heat shock protein 5 [Source:MGI Symbol;Acc:MGI:95835]	protein_coding	0.308985	0.000944915
	Psmb7	proteasome (prosome, macropain) subunit, beta type 7 [Source:MGI Symbol;Acc:MGI:107637]	protein_coding	0.291983	0.00351028
	Miga2	mitoguardin 2 [Source:MGI Symbol;Acc:MGI:1922035]	protein_coding	0.28638	0.00368696
	Prnp	prion protein [Source:MGI Symbol;Acc:MGI:97769]	protein_coding	0.272558	0.00289168
	Gpr158	G protein-coupled receptor 158 [Source:MGI Symbol;Acc:MGI:2441697]	protein_coding	-0.295928	0.00504878
	Slc1a2	solute carrier family 1 (glial high affinity glutamate transporter), member 2 [Source:MGI Symbol;Acc:MGI:101931]	protein_coding	-0.32945	0.00300439
	Tbc1d13	TBC1 domain family, member 13 [Source:MGI Symbol;Acc:MGI:2385326]	protein_coding	-0.358994	0.00202117
	Zmynd8	zinc finger, MYND-type containing 8 [Source:MGI Symbol;Acc:MGI:1918025]	protein_coding	-0.366956	0.000406255
	Strbp	spermatid perinuclear RNA binding protein [Source:MGI Symbol;Acc:MGI:104626]	protein_coding	-0.371006	0.00230707
	Lrrc57	leucine rich repeat containing 57 [Source:MGI Symbol;Acc:MGI:1913856]	protein_coding	-0.377618	0.00554156
	Gatm	glycine amidinotransferase (L-arginine:glycine amidinotransferase) [Source:MGI Symbol;Acc:MGI:1914342]	protein_coding	-0.38291	0.00584301
	Cep250	centrosomal protein 250 [Source:MGI Symbol;Acc:MGI:108084]	protein_coding	-0.397056	0.00193032
	Uqcc1	ubiquinol-cytochrome c reductase complex assembly factor 1 [Source:MGI Symbol;Acc:MGI:1929472]	protein_coding	-0.408122	0.000461426
	Scn2a	sodium channel, voltage-gated, type II, alpha [Source:MGI Symbol;Acc:MGI:98248]	protein_coding	-0.41098	0.00157847
	Pfkfb3	6-phosphofructo-2-kinase/fructose-2,6-biphosphatase 3 [Source:MGI Symbol;Acc:MGI:2181202]	protein_coding	-0.418839	0.00288526
	2900097C17Rik	RIKEN cDNA 2900097C17 gene [Source:MGI Symbol;Acc:MGI:1914767]	lincRNA	-0.421529	9.78592e-06
	Ubr3	ubiquitin protein ligase E3 component n-recognin 3 [Source:MGI Symbol;Acc:MGI:1861100]	protein_coding	-0.42493	0.00255344
	Pdcl	phosducin-like [Source:MGI Symbol;Acc:MGI:1914716]	protein_coding	-0.425745	0.00528321
	Cers6	ceramide synthase 6 [Source:MGI Symbol;Acc:MGI:2442564]	protein_coding	-0.436731	0.000156365
	Kcnj3	potassium inwardly-rectifying channel, subfamily J, member 3 [Source:MGI Symbol;Acc:MGI:104742]	protein_coding	-0.438711	0.000750595
	Emc7	ER membrane protein complex subunit 7 [Source:MGI Symbol;Acc:MGI:1920274]	protein_coding	-0.439716	1.03203e-05
	Ubr1	ubiquitin protein ligase E3 component n-recognin 1 [Source:MGI Symbol;Acc:MGI:1277977]	protein_coding	-0.452682	0.00352774
	Bdnf	brain derived neurotrophic factor [Source:MGI Symbol;Acc:MGI:88145]	protein_coding	-0.453151	0.002656
	Gabpb1	GA repeat binding protein, beta 1 [Source:MGI Symbol;Acc:MGI:95611]	protein_coding	-0.461015	0.00357824
	Ptprt	protein tyrosine phosphatase, receptor type, T [Source:MGI Symbol;Acc:MGI:1321152]	protein_coding	-0.465598	4.93811e-05
	Prpf40a	pre-mRNA processing factor 40A [Source:MGI Symbol;Acc:MGI:1860512]	protein_coding	-0.474714	0.00347744
	Cops2	COP9 signalosome subunit 2 [Source:MGI Symbol;Acc:MGI:1330276]	protein_coding	-0.498141	0.0028141
	Gpr155	G protein-coupled receptor 155 [Source:MGI Symbol;Acc:MGI:1915776]	protein_coding	-0.507837	0.000914726
	Etl4	enhancer trap locus 4 [Source:MGI Symbol;Acc:MGI:95454]	protein_coding	-0.509708	2.68655e-05
	Pak7	p21 (RAC1) activated kinase 7 [Source:MGI Symbol;Acc:MGI:1920334]	protein_coding	-0.510324	0.000689453
	Myef2	myelin basic protein expression factor 2, repressor [Source:MGI Symbol;Acc:MGI:104592]	protein_coding	-0.510894	0.00111286
	Mga	MAX gene associated [Source:MGI Symbol;Acc:MGI:1352483]	protein_coding	-0.518868	0.00168272
	Plcb1	phospholipase C, beta 1 [Source:MGI Symbol;Acc:MGI:97613]	protein_coding	-0.518994	0.000346424
	Bmi1	Bmi1 polycomb ring finger oncogene [Source:MGI Symbol;Acc:MGI:88174]	protein_coding	-0.523494	0.0014594
	Polr1b	polymerase (RNA) I polypeptide B [Source:MGI Symbol;Acc:MGI:108014]	protein_coding	-0.526216	0.000542783
	Ttbk2	tau tubulin kinase 2 [Source:MGI Symbol;Acc:MGI:2155779]	protein_coding	-0.526316	0.00154873
	B2m	beta-2 microglobulin [Source:MGI Symbol;Acc:MGI:88127]	protein_coding	-0.535213	1.00239e-06
	Hnrnpa3	heterogeneous nuclear ribonucleoprotein A3 [Source:MGI Symbol;Acc:MGI:1917171]	protein_coding	-0.538237	9.61199e-06
	Nebl	nebulette [Source:MGI Symbol;Acc:MGI:1921353]	protein_coding	-0.545259	0.00487498
	Lnpk	lunapark, ER junction formation factor [Source:MGI Symbol;Acc:MGI:1918115]	protein_coding	-0.555614	0.00186643
	Acbd5	acyl-Coenzyme A binding domain containing 5 [Source:MGI Symbol;Acc:MGI:1921409]	protein_coding	-0.559032	0.00265607
	Rbm39	RNA binding motif protein 39 [Source:MGI Symbol;Acc:MGI:2157953]	protein_coding	-0.563403	0.000247876
	Yme1l1	YME1-like 1 (S. cerevisiae) [Source:MGI Symbol;Acc:MGI:1351651]	protein_coding	-0.572843	0.0010994
	Snhg11	small nucleolar RNA host gene 11 [Source:MGI Symbol;Acc:MGI:2441845]	protein_coding	-0.583409	1.23527e-05
	Ssb	Sjogren syndrome antigen B [Source:MGI Symbol;Acc:MGI:98423]	protein_coding	-0.586949	0.000246289
	Pcna	proliferating cell nuclear antigen [Source:MGI Symbol;Acc:MGI:97503]	protein_coding	-0.587573	1.15529e-05
	Mal	myelin and lymphocyte protein, T cell differentiation protein [Source:MGI Symbol;Acc:MGI:892970]	protein_coding	-0.58769	3.85098e-05
	Ppig	peptidyl-prolyl isomerase G (cyclophilin G) [Source:MGI Symbol;Acc:MGI:2445173]	protein_coding	-0.59994	0.000326619
	Slc12a6	solute carrier family 12, member 6 [Source:MGI Symbol;Acc:MGI:2135960]	protein_coding	-0.601768	1.05055e-07
	Ermn	ermin, ERM-like protein [Source:MGI Symbol;Acc:MGI:1925017]	protein_coding	-0.623479	0.00340136
	Aqr	aquarius [Source:MGI Symbol;Acc:MGI:1276102]	protein_coding	-0.637946	2.27209e-06
	Ppdpf	pancreatic progenitor cell differentiation and proliferation factor [Source:MGI Symbol;Acc:MGI:1913746]	protein_coding	-0.639201	5.0853e-07
	Snap23	synaptosomal-associated protein 23 [Source:MGI Symbol;Acc:MGI:109356]	protein_coding	-0.640052	0.00430543
	Scn3a	sodium channel, voltage-gated, type III, alpha [Source:MGI Symbol;Acc:MGI:98249]	protein_coding	-0.641734	0.00360398
	Zbtb6	zinc finger and BTB domain containing 6 [Source:MGI Symbol;Acc:MGI:2442998]	protein_coding	-0.647415	0.00163269
	Ninl	ninein-like [Source:MGI Symbol;Acc:MGI:1925427]	protein_coding	-0.671647	0.00217111
	Gm13340	predicted gene 13340 [Source:MGI Symbol;Acc:MGI:3650227]	unprocessed_pseudogene	-0.686841	0.00352376
	Trpm7	transient receptor potential cation channel, subfamily M, member 7 [Source:MGI Symbol;Acc:MGI:1929996]	protein_coding	-0.701945	0.00112306
	Spopl	speckle-type POZ protein-like [Source:MGI Symbol;Acc:MGI:1924107]	protein_coding	-0.715386	0.00278628
	Dbndd2	dysbindin (dystrobrevin binding protein 1) domain containing 2 [Source:MGI Symbol;Acc:MGI:106562]	protein_coding	-0.715969	1.26813e-10
	Hnmt	histamine N-methyltransferase [Source:MGI Symbol;Acc:MGI:2153181]	protein_coding	-0.716599	0.00099826
	B3galt1	UDP-Gal:betaGlcNAc beta 1,3-galactosyltransferase, polypeptide 1 [Source:MGI Symbol;Acc:MGI:1349403]	protein_coding	-0.736762	9.50149e-05
	A730017L22Rik	RIKEN cDNA A730017L22 gene [Source:MGI Symbol;Acc:MGI:3584452]	processed_transcript	-0.750718	0.00306477
	Nup160	nucleoporin 160 [Source:MGI Symbol;Acc:MGI:1926227]	protein_coding	-0.755728	0.000838499
	Haus2	HAUS augmin-like complex, subunit 2 [Source:MGI Symbol;Acc:MGI:1913546]	protein_coding	-0.779738	3.6614e-07
	Arl5a	ADP-ribosylation factor-like 5A [Source:MGI Symbol;Acc:MGI:1922673]	protein_coding	-0.786932	6.27806e-06
	Acvr2a	activin receptor IIA [Source:MGI Symbol;Acc:MGI:102806]	protein_coding	-0.789364	0.000115177
	Dusp19	dual specificity phosphatase 19 [Source:MGI Symbol;Acc:MGI:1915332]	protein_coding	-0.790798	6.00588e-05
	Sppl2a	signal peptide peptidase like 2A [Source:MGI Symbol;Acc:MGI:1913802]	protein_coding	-0.81279	3.97867e-05
	Zbtb26	zinc finger and BTB domain containing 26 [Source:MGI Symbol;Acc:MGI:2444402]	protein_coding	-0.832743	0.00262115
	Ap4e1	adaptor-related protein complex AP-4, epsilon 1 [Source:MGI Symbol;Acc:MGI:1336993]	protein_coding	-0.848343	0.00049866
	Acvr1c	activin A receptor, type IC [Source:MGI Symbol;Acc:MGI:2661081]	protein_coding	-0.851076	0.000387141
	Plcb2	phospholipase C, beta 2 [Source:MGI Symbol;Acc:MGI:107465]	protein_coding	-0.90358	0.00428275
	Adam33	a disintegrin and metallopeptidase domain 33 [Source:MGI Symbol;Acc:MGI:1341813]	protein_coding	-0.950063	0.000502621
	Immp1l	IMP1 inner mitochondrial membrane peptidase-like (S. cerevisiae) [Source:MGI Symbol;Acc:MGI:1913791]	protein_coding	-0.956643	1.17229e-09
	Eif3j1	eukaryotic translation initiation factor 3, subunit J1 [Source:MGI Symbol;Acc:MGI:1925905]	protein_coding	-0.971697	1.30699e-14
	Fam171b	family with sequence similarity 171, member B [Source:MGI Symbol;Acc:MGI:2444579]	protein_coding	-1.00584	1.56369e-18
	Kcnh7	potassium voltage-gated channel, subfamily H (eag-related), member 7 [Source:MGI Symbol;Acc:MGI:2159566]	protein_coding	-1.01687	3.12093e-09
	Metap1d	methionyl aminopeptidase type 1D (mitochondrial) [Source:MGI Symbol;Acc:MGI:1913809]	protein_coding	-1.0806	3.86831e-10
	Ryr3	ryanodine receptor 3 [Source:MGI Symbol;Acc:MGI:99684]	protein_coding	-1.08774	2.94297e-07
	Thbs1	thrombospondin 1 [Source:MGI Symbol;Acc:MGI:98737]	protein_coding	-1.13315	0.000740702
	Tnfaip6	tumor necrosis factor alpha induced protein 6 [Source:MGI Symbol;Acc:MGI:1195266]	protein_coding	-1.155	7.71849e-06
	Gm13341	predicted gene 13341 [Source:MGI Symbol;Acc:MGI:3650228]	unprocessed_pseudogene	-1.15687	0.00238352
	Slc24a5	solute carrier family 24, member 5 [Source:MGI Symbol;Acc:MGI:2677271]	protein_coding	-1.19363	0.00276952
	Lin7c	lin-7 homolog C (C. elegans) [Source:MGI Symbol;Acc:MGI:1330839]	protein_coding	-1.20732	1.30215e-11
	Mcm8	minichromosome maintenance 8 homologous recombination repair factor [Source:MGI Symbol;Acc:MGI:1913884]	protein_coding	-1.23461	3.04272e-06
	Ahcy	S-adenosylhomocysteine hydrolase [Source:MGI Symbol;Acc:MGI:87968]	protein_coding	-1.27344	1.92245e-18
	2810002D19Rik	RIKEN cDNA 2810002D19 gene [Source:MGI Symbol;Acc:MGI:1913707]	processed_transcript	-1.34031	0.000136422
	9430021M05Rik	RIKEN cDNA 9430021M05 gene [Source:MGI Symbol;Acc:MGI:1924538]	processed_transcript	-1.43944	5.66794e-05
	Mfap1b	microfibrillar-associated protein 1B [Source:MGI Symbol;Acc:MGI:3694697]	protein_coding	-1.45702	8.06544e-15
	Tmco5	transmembrane and coiled-coil domains 5 [Source:MGI Symbol;Acc:MGI:1914606]	protein_coding	-1.70175	0.000628754
	BB218582	expressed sequence BB218582 [Source:MGI Symbol;Acc:MGI:2139448]	processed_transcript	-1.722	0.00501549
	Ano3	anoctamin 3 [Source:MGI Symbol;Acc:MGI:3613666]	protein_coding	-1.82457	7.06408e-08
	Gm14317	predicted gene 14317 [Source:MGI Symbol;Acc:MGI:3651690]	lincRNA	-2.2462	0.00528473
	Bub1b	BUB1B, mitotic checkpoint serine/threonine kinase [Source:MGI Symbol;Acc:MGI:1333889]	protein_coding	-2.33976	3.63855e-05
	A530058N18Rik	RIKEN cDNA A530058N18 gene [Source:MGI Symbol;Acc:MGI:2444858]	processed_transcript	-3.09287	2.67894e-08
	1700030C14Rik	RIKEN cDNA 1700030C14 gene [Source:MGI Symbol;Acc:MGI:1922912]	antisense	-4.05064	0.00375275
	Gm13601	predicted gene 13601 [Source:MGI Symbol;Acc:MGI:3649286]	antisense	-4.75582	6.29343e-08
3	Gbp2b	guanylate binding protein 2b [Source:MGI Symbol;Acc:MGI:95666]	protein_coding	7.78085	1.59121e-09
	Gm15442	predicted gene 15442 [Source:MGI Symbol;Acc:MGI:3705708]	processed_pseudogene	6.68249	1.22089e-06
	Gm5540	predicted pseudogene 5540 [Source:MGI Symbol;Acc:MGI:3644824]	processed_pseudogene	6.23511	9.71338e-12
	Gm42196	predicted gene, 42196 [Source:MGI Symbol;Acc:MGI:5625081]	lincRNA	5.89915	9.30245e-05
	Gm42205	predicted gene, 42205 [Source:MGI Symbol;Acc:MGI:5625090]	lincRNA	5.0899	0.00103518
	Gm4332	predicted gene 4332 [Source:MGI Symbol;Acc:MGI:3782515]	processed_pseudogene	2.29893	7.66615e-13
	Gm38124	predicted gene, 38124 [Source:MGI Symbol;Acc:MGI:5611352]	TEC	1.59465	0.00016636
	Alpk1	alpha-kinase 1 [Source:MGI Symbol;Acc:MGI:1918731]	protein_coding	1.33062	9.50518e-08
	Gm3788	predicted gene 3788 [Source:MGI Symbol;Acc:MGI:3781961]	processed_pseudogene	1.04689	3.46928e-05
	Fhdc1	FH2 domain containing 1 [Source:MGI Symbol;Acc:MGI:2684972]	protein_coding	1.02738	8.97236e-05
	A930005H10Rik	RIKEN cDNA A930005H10 gene [Source:MGI Symbol;Acc:MGI:1915411]	processed_transcript	0.856718	0.000320229
	Gon4l	gon-4-like (C.elegans) [Source:MGI Symbol;Acc:MGI:1917579]	protein_coding	0.775698	4.87275e-12
	Tifa	TRAF-interacting protein with forkhead-associated domain [Source:MGI Symbol;Acc:MGI:2182965]	protein_coding	0.726983	0.000102002
	Cryz	crystallin, zeta [Source:MGI Symbol;Acc:MGI:88527]	protein_coding	0.539502	0.000892801
	Prss12	protease, serine 12 neurotrypsin (motopsin) [Source:MGI Symbol;Acc:MGI:1100881]	protein_coding	0.461659	0.00460881
	Lmna	lamin A [Source:MGI Symbol;Acc:MGI:96794]	protein_coding	0.385866	0.000824893
	Krtcap2	keratinocyte associated protein 2 [Source:MGI Symbol;Acc:MGI:1913309]	protein_coding	0.37962	0.0055215
	Plekho1	pleckstrin homology domain containing, family O member 1 [Source:MGI Symbol;Acc:MGI:1914470]	protein_coding	0.373599	0.00287958
	Slc16a1	solute carrier family 16 (monocarboxylic acid transporters), member 1 [Source:MGI Symbol;Acc:MGI:106013]	protein_coding	0.371059	0.00183067
	S100a16	S100 calcium binding protein A16 [Source:MGI Symbol;Acc:MGI:1915110]	protein_coding	0.335669	0.00464497
	Rps27	ribosomal protein S27 [Source:MGI Symbol;Acc:MGI:1888676]	protein_coding	0.30803	0.0016553
	Ube2d3	ubiquitin-conjugating enzyme E2D 3 [Source:MGI Symbol;Acc:MGI:1913355]	protein_coding	-0.304429	0.00370451
	Nbea	neurobeachin [Source:MGI Symbol;Acc:MGI:1347075]	protein_coding	-0.305398	0.00559562
	S1pr1	sphingosine-1-phosphate receptor 1 [Source:MGI Symbol;Acc:MGI:1096355]	protein_coding	-0.320895	0.00248642
	Mfn1	mitofusin 1 [Source:MGI Symbol;Acc:MGI:1914664]	protein_coding	-0.323523	0.00204788
	Ash1l	ASH1 like histone lysine methyltransferase [Source:MGI Symbol;Acc:MGI:2183158]	protein_coding	-0.324755	0.00345528
	Trim2	tripartite motif-containing 2 [Source:MGI Symbol;Acc:MGI:1933163]	protein_coding	-0.327905	0.00420567
	Ralyl	RALY RNA binding protein-like [Source:MGI Symbol;Acc:MGI:1924147]	protein_coding	-0.371066	0.00230141
	Armc1	armadillo repeat containing 1 [Source:MGI Symbol;Acc:MGI:1921502]	protein_coding	-0.378789	0.00229921
	Arhgef11	Rho guanine nucleotide exchange factor (GEF) 11 [Source:MGI Symbol;Acc:MGI:2441869]	protein_coding	-0.380873	0.000795062
	Ap1ar	adaptor-related protein complex 1 associated regulatory protein [Source:MGI Symbol;Acc:MGI:2384822]	protein_coding	-0.381479	0.000417515
	Slc7a14	solute carrier family 7 (cationic amino acid transporter, y+ system), member 14 [Source:MGI Symbol;Acc:MGI:3040688]	protein_coding	-0.393615	0.00203726
	Ank2	ankyrin 2, brain [Source:MGI Symbol;Acc:MGI:88025]	protein_coding	-0.395461	0.000101104
	Tnik	TRAF2 and NCK interacting kinase [Source:MGI Symbol;Acc:MGI:1916264]	protein_coding	-0.404059	0.00128103
	Ppid	peptidylprolyl isomerase D (cyclophilin D) [Source:MGI Symbol;Acc:MGI:1914988]	protein_coding	-0.408245	0.000607644
	Fubp1	far upstream element (FUSE) binding protein 1 [Source:MGI Symbol;Acc:MGI:1196294]	protein_coding	-0.413495	0.00150222
	Dnajb4	DnaJ heat shock protein family (Hsp40) member B4 [Source:MGI Symbol;Acc:MGI:1914285]	protein_coding	-0.423372	0.00391935
	Man1a2	mannosidase, alpha, class 1A, member 2 [Source:MGI Symbol;Acc:MGI:104676]	protein_coding	-0.434309	0.00251797
	Pex5l	peroxisomal biogenesis factor 5-like [Source:MGI Symbol;Acc:MGI:1916672]	protein_coding	-0.441957	0.000105983
	Prpf38b	PRP38 pre-mRNA processing factor 38 (yeast) domain containing B [Source:MGI Symbol;Acc:MGI:1914171]	protein_coding	-0.447904	0.00381947
	Map9	microtubule-associated protein 9 [Source:MGI Symbol;Acc:MGI:2442208]	protein_coding	-0.467997	0.00311114
	Hspa4l	heat shock protein 4 like [Source:MGI Symbol;Acc:MGI:107422]	protein_coding	-0.470422	0.00235843
	Lrba	LPS-responsive beige-like anchor [Source:MGI Symbol;Acc:MGI:1933162]	protein_coding	-0.472931	0.000536282
	Arnt	aryl hydrocarbon receptor nuclear translocator [Source:MGI Symbol;Acc:MGI:88071]	protein_coding	-0.475423	0.000722785
	Skil	SKI-like [Source:MGI Symbol;Acc:MGI:106203]	protein_coding	-0.475627	0.00213975
	Etv3	ets variant 3 [Source:MGI Symbol;Acc:MGI:1350926]	protein_coding	-0.478695	0.000313603
	Lrrc7	leucine rich repeat containing 7 [Source:MGI Symbol;Acc:MGI:2676665]	protein_coding	-0.486781	0.000197382
	Scnm1	sodium channel modifier 1 [Source:MGI Symbol;Acc:MGI:1341284]	protein_coding	-0.490059	0.0015615
	Mccc1	methylcrotonoyl-Coenzyme A carboxylase 1 (alpha) [Source:MGI Symbol;Acc:MGI:1919289]	protein_coding	-0.494607	0.00179946
	Trim33	tripartite motif-containing 33 [Source:MGI Symbol;Acc:MGI:2137357]	protein_coding	-0.515789	0.00542827
	Them4	thioesterase superfamily member 4 [Source:MGI Symbol;Acc:MGI:1923028]	protein_coding	-0.531492	0.000356215
	Mfsd8	major facilitator superfamily domain containing 8 [Source:MGI Symbol;Acc:MGI:1919425]	protein_coding	-0.536976	0.00266388
	Kcnab1	potassium voltage-gated channel, shaker-related subfamily, beta member 1 [Source:MGI Symbol;Acc:MGI:109155]	protein_coding	-0.541876	0.00348652
	Phc3	polyhomeotic 3 [Source:MGI Symbol;Acc:MGI:2181434]	protein_coding	-0.552684	0.00468814
	Ttc14	tetratricopeptide repeat domain 14 [Source:MGI Symbol;Acc:MGI:1914370]	protein_coding	-0.555854	0.00560308
	Ttll7	tubulin tyrosine ligase-like family, member 7 [Source:MGI Symbol;Acc:MGI:1918142]	protein_coding	-0.557757	0.00101793
	Gria2	glutamate receptor, ionotropic, AMPA2 (alpha 2) [Source:MGI Symbol;Acc:MGI:95809]	protein_coding	-0.565846	0.00053934
	Negr1	neuronal growth regulator 1 [Source:MGI Symbol;Acc:MGI:2444846]	protein_coding	-0.568684	0.00130001
	Mbnl1	muscleblind like splicing factor 1 [Source:MGI Symbol;Acc:MGI:1928482]	protein_coding	-0.582324	0.00123408
	Tmem56	transmembrane protein 56 [Source:MGI Symbol;Acc:MGI:1923195]	protein_coding	-0.607012	0.00117089
	Zranb2	zinc finger, RAN-binding domain containing 2 [Source:MGI Symbol;Acc:MGI:1858211]	protein_coding	-0.608374	0.000415265
	Zzz3	zinc finger, ZZ domain containing 3 [Source:MGI Symbol;Acc:MGI:1920453]	protein_coding	-0.632572	5.5961e-06
	Hist2h2be	histone cluster 2, H2be [Source:MGI Symbol;Acc:MGI:2448415]	protein_coding	-0.639357	0.00401792
	Zc2hc1a	zinc finger, C2HC-type containing 1A [Source:MGI Symbol;Acc:MGI:1914556]	protein_coding	-0.6454	0.000239662
	S100a10	S100 calcium binding protein A10 (calpactin) [Source:MGI Symbol;Acc:MGI:1339468]	protein_coding	-0.667631	5.05033e-05
	Dnajb14	DnaJ heat shock protein family (Hsp40) member B14 [Source:MGI Symbol;Acc:MGI:1917854]	protein_coding	-0.684335	2.3837e-07
	Tspan2	tetraspanin 2 [Source:MGI Symbol;Acc:MGI:1917997]	protein_coding	-0.695988	2.48291e-06
	Olfm3	olfactomedin 3 [Source:MGI Symbol;Acc:MGI:2387329]	protein_coding	-0.747979	9.90901e-05
	Rsbn1	rosbin, round spermatid basic protein 1 [Source:MGI Symbol;Acc:MGI:2444993]	protein_coding	-0.770611	0.00232304
	Sec24d	Sec24 related gene family, member D (S. cerevisiae) [Source:MGI Symbol;Acc:MGI:1916858]	protein_coding	-0.772786	0.000120849
	Exosc9	exosome component 9 [Source:MGI Symbol;Acc:MGI:1355319]	protein_coding	-0.781423	1.76663e-06
	Zbtb10	zinc finger and BTB domain containing 10 [Source:MGI Symbol;Acc:MGI:2139883]	protein_coding	-0.791805	0.000976137
	Fndc3b	fibronectin type III domain containing 3B [Source:MGI Symbol;Acc:MGI:1919257]	protein_coding	-0.806674	0.000222768
	Dcun1d1	DCN1, defective in cullin neddylation 1, domain containing 1 (S. cerevisiae) [Source:MGI Symbol;Acc:MGI:2150386]	protein_coding	-0.828329	6.04727e-08
	Mettl14	methyltransferase like 14 [Source:MGI Symbol;Acc:MGI:2442926]	protein_coding	-0.838767	1.47641e-06
	AI504432	expressed sequence AI504432 [Source:MGI Symbol;Acc:MGI:2139742]	lincRNA	-0.839345	0.000441857
	Capza1	capping protein (actin filament) muscle Z-line, alpha 1 [Source:MGI Symbol;Acc:MGI:106227]	protein_coding	-0.839469	1.16117e-07
	Phtf1	putative homeodomain transcription factor 1 [Source:MGI Symbol;Acc:MGI:1332671]	protein_coding	-0.853535	2.4161e-09
	Gstm6	glutathione S-transferase, mu 6 [Source:MGI Symbol;Acc:MGI:1309467]	protein_coding	-0.900002	0.00252572
	Gm2011	predicted gene 2011 [Source:MGI Symbol;Acc:MGI:3780180]	transcribed_unprocessed_pseudogene	-1.00308	8.12657e-06
	8430422M14Rik	RIKEN cDNA 8430422M14 gene [Source:MGI Symbol;Acc:MGI:1925753]	TEC	-1.06071	0.000848322
	Itga10	integrin, alpha 10 [Source:MGI Symbol;Acc:MGI:2153482]	protein_coding	-1.07371	0.00305494
	Fam241a	family with sequence similarity 241, member A [Source:MGI Symbol;Acc:MGI:1917867]	protein_coding	-1.127	0.000320832
	Cetn4	centrin 4 [Source:MGI Symbol;Acc:MGI:2677454]	protein_coding	-1.13267	9.24077e-06
	Olfml3	olfactomedin-like 3 [Source:MGI Symbol;Acc:MGI:1914877]	protein_coding	-1.24204	1.03043e-12
	Trim59	tripartite motif-containing 59 [Source:MGI Symbol;Acc:MGI:1914199]	protein_coding	-1.25358	3.27254e-06
	Enpep	glutamyl aminopeptidase [Source:MGI Symbol;Acc:MGI:106645]	protein_coding	-1.29496	0.0014984
	Fcrls	Fc receptor-like S, scavenger receptor [Source:MGI Symbol;Acc:MGI:1933397]	protein_coding	-1.53979	2.67592e-27
	Zgrf1	zinc finger, GRF-type containing 1 [Source:MGI Symbol;Acc:MGI:1918893]	protein_coding	-1.59042	7.80064e-05
	Ptgfr	prostaglandin F receptor [Source:MGI Symbol;Acc:MGI:97796]	protein_coding	-1.60274	0.000452724
	5830417I10Rik	RIKEN cDNA 5830417I10 gene [Source:MGI Symbol;Acc:MGI:1923272]	unprocessed_pseudogene	-1.60904	1.05427e-11
	A330015K06Rik	RIKEN cDNA A330015K06 gene [Source:MGI Symbol;Acc:MGI:2443553]	antisense	-1.78915	0.00220513
	Gm19817	predicted gene, 19817 [Source:MGI Symbol;Acc:MGI:5012002]	TEC	-1.81694	0.00587248
	Gm42970	predicted gene 42970 [Source:MGI Symbol;Acc:MGI:5663107]	TEC	-1.91534	5.03139e-05
	I830077J02Rik	RIKEN cDNA I830077J02 gene [Source:MGI Symbol;Acc:MGI:3588284]	protein_coding	-1.99064	0.00509877
	Rpe65	retinal pigment epithelium 65 [Source:MGI Symbol;Acc:MGI:98001]	protein_coding	-2.07327	0.000242573
	Gm15535	predicted gene 15535 [Source:MGI Symbol;Acc:MGI:3782983]	sense_intronic	-2.07889	0.000559841
	Bche	butyrylcholinesterase [Source:MGI Symbol;Acc:MGI:894278]	protein_coding	-2.2174	2.44101e-09
	Rps3a1	ribosomal protein S3A1 [Source:MGI Symbol;Acc:MGI:1202063]	protein_coding	-2.40793	2.48479e-109
	Gm19439	predicted gene, 19439 [Source:MGI Symbol;Acc:MGI:5011624]	TEC	-2.47195	1.31846e-15
	Sox2ot	SOX2 overlapping transcript (non-protein coding) [Source:MGI Symbol;Acc:MGI:2444112]	processed_transcript	-2.48633	6.40831e-31
	Etnppl	ethanolamine phosphate phospholyase [Source:MGI Symbol;Acc:MGI:1919010]	protein_coding	-3.02618	1.31809e-28
	Gm44136	predicted gene, 44136 [Source:MGI Symbol;Acc:MGI:5690528]	TEC	-4.5074	1.54459e-05
	1110015O18Rik	RIKEN cDNA 1110015O18 gene [Source:MGI Symbol;Acc:MGI:1915766]	lincRNA	-4.88594	0.00103083
	Gm5148	predicted gene 5148 [Source:MGI Symbol;Acc:MGI:3646006]	protein_coding	-5.49647	2.20613e-11
4	Gm12751	predicted gene 12751 [Source:MGI Symbol;Acc:MGI:3651049]	processed_pseudogene	8.4327	5.09415e-23
	Gm11868	predicted gene 11868 [Source:MGI Symbol;Acc:MGI:3650507]	processed_pseudogene	7.14194	6.30436e-16
	Mrpl48-ps	mitochondrial ribosomal protein L48 pseudogene [Source:MGI Symbol;Acc:MGI:3050089]	processed_pseudogene	6.75199	1.4724e-26
	Zfp990	zinc finger protein 990 [Source:MGI Symbol;Acc:MGI:3652161]	protein_coding	5.99079	5.69315e-05
	Gm12892	predicted gene 12892 [Source:MGI Symbol;Acc:MGI:3649649]	processed_pseudogene	4.35255	1.29507e-58
	Gm11249	predicted gene 11249 [Source:MGI Symbol;Acc:MGI:3650834]	processed_pseudogene	3.2541	0.00274436
	Gm11942	predicted gene 11942 [Source:MGI Symbol;Acc:MGI:3650608]	processed_pseudogene	2.97127	0.00041977
	Zfp992	zinc finger protein 992 [Source:MGI Symbol;Acc:MGI:3700963]	protein_coding	2.91595	8.5258e-10
	Masp2	mannan-binding lectin serine peptidase 2 [Source:MGI Symbol;Acc:MGI:1330832]	protein_coding	2.54968	1.2918e-09
	Sytl1	synaptotagmin-like 1 [Source:MGI Symbol;Acc:MGI:1933365]	protein_coding	2.44947	1.73834e-13
	Gm12816	predicted gene 12816 [Source:MGI Symbol;Acc:MGI:3649628]	processed_pseudogene	2.41972	0.000696905
	Angptl7	angiopoietin-like 7 [Source:MGI Symbol;Acc:MGI:3605801]	protein_coding	2.37179	1.0483e-06
	Amd-ps4	S-adenosylmethionine decarboxylase, pseudogene 4 [Source:MGI Symbol;Acc:MGI:3650439]	processed_pseudogene	2.34884	1.14063e-05
	Bspry	B-box and SPRY domain containing [Source:MGI Symbol;Acc:MGI:2177191]	protein_coding	1.83397	5.72741e-05
	Dmrtb1	DMRT-like family B with proline-rich C-terminal, 1 [Source:MGI Symbol;Acc:MGI:1927125]	protein_coding	1.69793	0.00124273
	Hdhd3	haloacid dehalogenase-like hydrolase domain containing 3 [Source:MGI Symbol;Acc:MGI:1919998]	protein_coding	1.65971	6.01633e-17
	Alad	aminolevulinate, delta-, dehydratase [Source:MGI Symbol;Acc:MGI:96853]	protein_coding	1.6069	1.11658e-26
	Lrp8os3	low density lipoprotein receptor-related protein 8, apolipoprotein e receptor, opposite strand 3 [Source:MGI Symbol;Acc:MGI:3651133]	bidirectional_promoter_lncRNA	1.58704	0.000269603
	Samd11	sterile alpha motif domain containing 11 [Source:MGI Symbol;Acc:MGI:2446220]	protein_coding	1.34727	0.000766411
	1110017D15Rik	RIKEN cDNA 1110017D15 gene [Source:MGI Symbol;Acc:MGI:1920971]	protein_coding	1.2398	0.000384021
	Casp9	caspase 9 [Source:MGI Symbol;Acc:MGI:1277950]	protein_coding	1.20697	1.47214e-20
	Nbl1	neuroblastoma, suppression of tumorigenicity 1 [Source:MGI Symbol;Acc:MGI:104591]	protein_coding	1.08989	6.33102e-21
	Smim1	small integral membrane protein 1 [Source:MGI Symbol;Acc:MGI:1916109]	protein_coding	0.868428	9.34422e-06
	Hspg2	perlecan (heparan sulfate proteoglycan 2) [Source:MGI Symbol;Acc:MGI:96257]	protein_coding	0.79029	0.000339358
	Tmem51	transmembrane protein 51 [Source:MGI Symbol;Acc:MGI:2384874]	protein_coding	0.685096	0.00482141
	Col9a2	collagen, type IX, alpha 2 [Source:MGI Symbol;Acc:MGI:88466]	protein_coding	0.678886	0.000204685
	Ubiad1	UbiA prenyltransferase domain containing 1 [Source:MGI Symbol;Acc:MGI:1918957]	protein_coding	0.67065	0.000393821
	Mad2l2	MAD2 mitotic arrest deficient-like 2 [Source:MGI Symbol;Acc:MGI:1919140]	protein_coding	0.663151	0.000199254
	Ubxn11	UBX domain protein 11 [Source:MGI Symbol;Acc:MGI:1914836]	protein_coding	0.614211	0.000140038
	Nudc	nudC nuclear distribution protein [Source:MGI Symbol;Acc:MGI:106014]	protein_coding	0.602163	4.20714e-08
	Dhrs3	dehydrogenase/reductase (SDR family) member 3 [Source:MGI Symbol;Acc:MGI:1315215]	protein_coding	0.586933	7.81623e-05
	1110065P20Rik	RIKEN cDNA 1110065P20 gene [Source:MGI Symbol;Acc:MGI:1916170]	protein_coding	0.571232	3.38262e-05
	Hectd3	HECT domain E3 ubiquitin protein ligase 3 [Source:MGI Symbol;Acc:MGI:1923858]	protein_coding	0.566284	1.60374e-07
	Ppt1	palmitoyl-protein thioesterase 1 [Source:MGI Symbol;Acc:MGI:1298204]	protein_coding	0.558641	2.17499e-09
	Rpa2	replication protein A2 [Source:MGI Symbol;Acc:MGI:1339939]	protein_coding	0.533447	0.000718972
	Akr7a5	aldo-keto reductase family 7, member A5 (aflatoxin aldehyde reductase) [Source:MGI Symbol;Acc:MGI:107796]	protein_coding	0.526019	0.00131572
	Eif2b3	eukaryotic translation initiation factor 2B, subunit 3 [Source:MGI Symbol;Acc:MGI:1313286]	protein_coding	0.491624	0.00165369
	Nans	N-acetylneuraminic acid synthase (sialic acid synthase) [Source:MGI Symbol;Acc:MGI:2149820]	protein_coding	0.488486	0.00326377
	Plekhm2	pleckstrin homology domain containing, family M (with RUN domain) member 2 [Source:MGI Symbol;Acc:MGI:1916832]	protein_coding	0.478369	8.85774e-06
	Bend5	BEN domain containing 5 [Source:MGI Symbol;Acc:MGI:1914871]	protein_coding	0.477813	0.00492481
	Pole3	polymerase (DNA directed), epsilon 3 (p17 subunit) [Source:MGI Symbol;Acc:MGI:1933378]	protein_coding	0.461987	0.000446683
	Grhpr	glyoxylate reductase/hydroxypyruvate reductase [Source:MGI Symbol;Acc:MGI:1923488]	protein_coding	0.458041	0.000726489
	Extl1	exostoses (multiple)-like 1 [Source:MGI Symbol;Acc:MGI:1888742]	protein_coding	0.443695	0.000566309
	Mrto4	mRNA turnover 4, ribosome maturation factor [Source:MGI Symbol;Acc:MGI:1917152]	protein_coding	0.436363	0.00123208
	Selenon	selenoprotein N [Source:MGI Symbol;Acc:MGI:2151208]	protein_coding	0.420584	0.00131375
	Msantd3	Myb/SANT-like DNA-binding domain containing 3 [Source:MGI Symbol;Acc:MGI:1913915]	protein_coding	0.420404	0.00473049
	Igsf21	immunoglobulin superfamily, member 21 [Source:MGI Symbol;Acc:MGI:2681842]	protein_coding	0.39502	0.00385793
	Eif3i	eukaryotic translation initiation factor 3, subunit I [Source:MGI Symbol;Acc:MGI:1860763]	protein_coding	0.389871	0.000160216
	Ctnnbip1	catenin beta interacting protein 1 [Source:MGI Symbol;Acc:MGI:1915756]	protein_coding	0.389208	0.00299845
	Rims3	regulating synaptic membrane exocytosis 3 [Source:MGI Symbol;Acc:MGI:2443331]	protein_coding	0.388438	0.00369529
	Rpl11	ribosomal protein L11 [Source:MGI Symbol;Acc:MGI:1914275]	protein_coding	0.381281	0.00222122
	Sh3bgrl3	SH3 domain binding glutamic acid-rich protein-like 3 [Source:MGI Symbol;Acc:MGI:1920973]	protein_coding	0.37498	0.00312439
	Smim12	small integral membrane protein 12 [Source:MGI Symbol;Acc:MGI:1933141]	protein_coding	0.373473	0.00454993
	Slc25a33	solute carrier family 25, member 33 [Source:MGI Symbol;Acc:MGI:1917806]	protein_coding	0.373363	0.00264072
	Enho	energy homeostasis associated [Source:MGI Symbol;Acc:MGI:1916888]	protein_coding	0.371706	0.00486748
	Zcchc17	zinc finger, CCHC domain containing 17 [Source:MGI Symbol;Acc:MGI:1919955]	protein_coding	0.369341	0.000606162
	Fndc5	fibronectin type III domain containing 5 [Source:MGI Symbol;Acc:MGI:1917614]	protein_coding	0.367244	0.00404935
	Arhgef10l	Rho guanine nucleotide exchange factor (GEF) 10-like [Source:MGI Symbol;Acc:MGI:1920004]	protein_coding	0.36493	0.0041159
	Ptprf	protein tyrosine phosphatase, receptor type, F [Source:MGI Symbol;Acc:MGI:102695]	protein_coding	0.36434	0.00343252
	Atp13a2	ATPase type 13A2 [Source:MGI Symbol;Acc:MGI:1922022]	protein_coding	0.362333	0.00238531
	Eri3	exoribonuclease 3 [Source:MGI Symbol;Acc:MGI:2153887]	protein_coding	0.358718	0.00122123
	Raver2	ribonucleoprotein, PTB-binding 2 [Source:MGI Symbol;Acc:MGI:2443623]	protein_coding	0.358671	0.0056117
	Slc45a1	solute carrier family 45, member 1 [Source:MGI Symbol;Acc:MGI:2653235]	protein_coding	0.343179	0.00342471
	Fam213b	family with sequence similarity 213, member B [Source:MGI Symbol;Acc:MGI:1913719]	protein_coding	0.334941	0.00561143
	Sdhb	succinate dehydrogenase complex, subunit B, iron sulfur (Ip) [Source:MGI Symbol;Acc:MGI:1914930]	protein_coding	0.329285	0.000684948
	Clcn6	chloride channel, voltage-sensitive 6 [Source:MGI Symbol;Acc:MGI:1347049]	protein_coding	0.323934	0.00199008
	Map7d1	MAP7 domain containing 1 [Source:MGI Symbol;Acc:MGI:2384297]	protein_coding	0.317462	0.00399218
	Gba2	glucosidase beta 2 [Source:MGI Symbol;Acc:MGI:2654325]	protein_coding	0.291959	0.00489804
	Minos1	mitochondrial inner membrane organizing system 1 [Source:MGI Symbol;Acc:MGI:1913628]	protein_coding	0.290547	0.00504054
	Fabp3	fatty acid binding protein 3, muscle and heart [Source:MGI Symbol;Acc:MGI:95476]	protein_coding	0.28954	0.00383421
	Stmn1	stathmin 1 [Source:MGI Symbol;Acc:MGI:96739]	protein_coding	0.2866	0.00457089
	Mfn2	mitofusin 2 [Source:MGI Symbol;Acc:MGI:2442230]	protein_coding	-0.271606	0.00479125
	Khdrbs1	KH domain containing, RNA binding, signal transduction associated 1 [Source:MGI Symbol;Acc:MGI:893579]	protein_coding	-0.316256	0.000777592
	Dnajb5	DnaJ heat shock protein family (Hsp40) member B5 [Source:MGI Symbol;Acc:MGI:1930018]	protein_coding	-0.324784	0.00147599
	Vps13d	vacuolar protein sorting 13D [Source:MGI Symbol;Acc:MGI:2448530]	protein_coding	-0.331336	0.0012093
	Sgip1	SH3-domain GRB2-like (endophilin) interacting protein 1 [Source:MGI Symbol;Acc:MGI:1920344]	protein_coding	-0.334653	0.00339024
	Tmem50a	transmembrane protein 50A [Source:MGI Symbol;Acc:MGI:1919067]	protein_coding	-0.359348	0.00035395
	Ece1	endothelin converting enzyme 1 [Source:MGI Symbol;Acc:MGI:1101357]	protein_coding	-0.373989	0.00247124
	Tmem68	transmembrane protein 68 [Source:MGI Symbol;Acc:MGI:1919348]	protein_coding	-0.379059	0.0047
	Virma	vir like m6A methyltransferase associated [Source:MGI Symbol;Acc:MGI:1913435]	protein_coding	-0.381498	0.00227537
	Hp1bp3	heterochromatin protein 1, binding protein 3 [Source:MGI Symbol;Acc:MGI:109369]	protein_coding	-0.389196	7.48449e-06
	Macf1	microtubule-actin crosslinking factor 1 [Source:MGI Symbol;Acc:MGI:108559]	protein_coding	-0.406894	0.000729242
	Mier1	MEIR1 treanscription regulator [Source:MGI Symbol;Acc:MGI:1918398]	protein_coding	-0.420567	0.00540874
	Faxc	failed axon connections homolog [Source:MGI Symbol;Acc:MGI:1923382]	protein_coding	-0.423673	0.00365256
	Eif4g3	eukaryotic translation initiation factor 4 gamma, 3 [Source:MGI Symbol;Acc:MGI:1923935]	protein_coding	-0.449924	4.36557e-07
	Tmem245	transmembrane protein 245 [Source:MGI Symbol;Acc:MGI:2445107]	protein_coding	-0.463041	7.00112e-05
	Ttc39b	tetratricopeptide repeat domain 39B [Source:MGI Symbol;Acc:MGI:1917113]	protein_coding	-0.465134	0.00105693
	Mdn1	midasin AAA ATPase 1 [Source:MGI Symbol;Acc:MGI:1926159]	protein_coding	-0.467184	0.00175221
	Fktn	fukutin [Source:MGI Symbol;Acc:MGI:2179507]	protein_coding	-0.467398	0.000794784
	Tardbp	TAR DNA binding protein [Source:MGI Symbol;Acc:MGI:2387629]	protein_coding	-0.492086	2.49284e-05
	Srsf10	serine/arginine-rich splicing factor 10 [Source:MGI Symbol;Acc:MGI:1333805]	protein_coding	-0.498557	0.0028303
	Ago3	argonaute RISC catalytic subunit 3 [Source:MGI Symbol;Acc:MGI:2446634]	protein_coding	-0.508951	0.00132886
	Ptprd	protein tyrosine phosphatase, receptor type, D [Source:MGI Symbol;Acc:MGI:97812]	protein_coding	-0.519216	0.00222001
	Rngtt	RNA guanylyltransferase and 5'-phosphatase [Source:MGI Symbol;Acc:MGI:1329041]	protein_coding	-0.527008	0.000807706
	Ubxn2b	UBX domain protein 2B [Source:MGI Symbol;Acc:MGI:1915303]	protein_coding	-0.53372	0.00119731
	Impad1	inositol monophosphatase domain containing 1 [Source:MGI Symbol;Acc:MGI:1915720]	protein_coding	-0.537394	0.00114555
	Tut4	terminal uridylyl transferase 4 [Source:MGI Symbol;Acc:MGI:2445126]	protein_coding	-0.537599	0.00203569
	Rsrp1	arginine/serine rich protein 1 [Source:MGI Symbol;Acc:MGI:106498]	protein_coding	-0.55192	8.39783e-06
	Eno1	enolase 1, alpha non-neuron [Source:MGI Symbol;Acc:MGI:95393]	protein_coding	-0.576355	1.10728e-07
	C1qc	complement component 1, q subcomponent, C chain [Source:MGI Symbol;Acc:MGI:88225]	protein_coding	-0.57885	8.29504e-07
	Prdm16	PR domain containing 16 [Source:MGI Symbol;Acc:MGI:1917923]	protein_coding	-0.580014	0.0019073
	4933421O10Rik	RIKEN cDNA 4933421O10 gene [Source:MGI Symbol;Acc:MGI:1918323]	processed_transcript	-0.586772	0.00184007
	Aldh4a1	aldehyde dehydrogenase 4 family, member A1 [Source:MGI Symbol;Acc:MGI:2443883]	protein_coding	-0.59728	0.000342689
	Manea	mannosidase, endo-alpha [Source:MGI Symbol;Acc:MGI:2444484]	protein_coding	-0.597576	0.00368863
	Btf3l4	basic transcription factor 3-like 4 [Source:MGI Symbol;Acc:MGI:1915312]	protein_coding	-0.622328	6.54609e-07
	Fhad1	forkhead-associated (FHA) phosphopeptide binding domain 1 [Source:MGI Symbol;Acc:MGI:1920323]	protein_coding	-0.630153	0.00464442
	C1qb	complement component 1, q subcomponent, beta polypeptide [Source:MGI Symbol;Acc:MGI:88224]	protein_coding	-0.632918	1.56499e-08
	Cnr1	cannabinoid receptor 1 (brain) [Source:MGI Symbol;Acc:MGI:104615]	protein_coding	-0.638872	0.000160932
	Hdac1	histone deacetylase 1 [Source:MGI Symbol;Acc:MGI:108086]	protein_coding	-0.639101	4.06679e-05
	Pdik1l	PDLIM1 interacting kinase 1 like [Source:MGI Symbol;Acc:MGI:2385213]	protein_coding	-0.659892	0.00307477
	Ddi2	DNA-damage inducible protein 2 [Source:MGI Symbol;Acc:MGI:1917244]	protein_coding	-0.662669	1.82547e-09
	Zmym1	zinc finger, MYM domain containing 1 [Source:MGI Symbol;Acc:MGI:1915560]	protein_coding	-0.677751	0.000739199
	Miip	migration and invasion inhibitory protein [Source:MGI Symbol;Acc:MGI:106506]	protein_coding	-0.69517	0.000116996
	Dpy19l4	dpy-19-like 4 (C. elegans) [Source:MGI Symbol;Acc:MGI:2685869]	protein_coding	-0.753308	0.000340405
	Klf4	Kruppel-like factor 4 (gut) [Source:MGI Symbol;Acc:MGI:1342287]	protein_coding	-0.757778	0.00211113
	Map3k6	mitogen-activated protein kinase kinase kinase 6 [Source:MGI Symbol;Acc:MGI:1855691]	protein_coding	-0.798722	0.00541614
	Slc24a2	solute carrier family 24 (sodium/potassium/calcium exchanger), member 2 [Source:MGI Symbol;Acc:MGI:1923626]	protein_coding	-0.855069	1.61795e-09
	Frrs1l	ferric-chelate reductase 1 like [Source:MGI Symbol;Acc:MGI:2442704]	protein_coding	-0.86049	2.78506e-14
	Rbm12b1	RNA binding motif protein 12 B1 [Source:MGI Symbol;Acc:MGI:1919647]	protein_coding	-0.863107	0.000268959
	Zkscan16	zinc finger with KRAB and SCAN domains 16 [Source:MGI Symbol;Acc:MGI:3510405]	protein_coding	-0.890766	0.000226619
	Tnfrsf25	tumor necrosis factor receptor superfamily, member 25 [Source:MGI Symbol;Acc:MGI:1934667]	protein_coding	-0.912077	0.000201181
	Klhl9	kelch-like 9 [Source:MGI Symbol;Acc:MGI:2180122]	protein_coding	-0.914852	4.24815e-13
	Slc30a2	solute carrier family 30 (zinc transporter), member 2 [Source:MGI Symbol;Acc:MGI:106637]	protein_coding	-0.92874	0.00276124
	Ttpa	tocopherol (alpha) transfer protein [Source:MGI Symbol;Acc:MGI:1354168]	protein_coding	-0.956356	0.00220431
	Zmym6	zinc finger, MYM-type 6 [Source:MGI Symbol;Acc:MGI:106505]	protein_coding	-0.995763	4.98711e-05
	Vwa5b1	von Willebrand factor A domain containing 5B1 [Source:MGI Symbol;Acc:MGI:1922968]	protein_coding	-1.027	0.00167286
	Dennd4c	DENN/MADD domain containing 4C [Source:MGI Symbol;Acc:MGI:1914769]	protein_coding	-1.08093	1.92851e-05
	Hyi	hydroxypyruvate isomerase (putative) [Source:MGI Symbol;Acc:MGI:1915430]	polymorphic_pseudogene	-1.128	3.30651e-06
	Cort	cortistatin [Source:MGI Symbol;Acc:MGI:109538]	protein_coding	-1.15263	1.94306e-06
	Trmo	tRNA methyltransferase O [Source:MGI Symbol;Acc:MGI:1922003]	protein_coding	-1.29692	0.00105245
	Sfn	stratifin [Source:MGI Symbol;Acc:MGI:1891831]	protein_coding	-1.30677	0.00232445
	Zfp984	zinc finger protein 984 [Source:MGI Symbol;Acc:MGI:3651978]	protein_coding	-1.3133	0.00455355
	Clspn	claspin [Source:MGI Symbol;Acc:MGI:2445153]	protein_coding	-1.37509	0.00383412
	Ccl27a	chemokine (C-C motif) ligand 27A [Source:MGI Symbol;Acc:MGI:1343459]	protein_coding	-1.44643	1.828e-30
	Gm16008	predicted gene 16008 [Source:MGI Symbol;Acc:MGI:3802048]	antisense	-1.61414	0.000108322
	Dcdc2b	doublecortin domain containing 2b [Source:MGI Symbol;Acc:MGI:2686212]	protein_coding	-1.78507	1.67206e-09
	Hmgn2	high mobility group nucleosomal binding domain 2 [Source:MGI Symbol;Acc:MGI:96136]	protein_coding	-1.98005	8.49567e-56
	Gm37090	predicted gene, 37090 [Source:MGI Symbol;Acc:MGI:5610318]	TEC	-1.98283	2.44489e-12
	Zfp933	zinc finger protein 933 [Source:MGI Symbol;Acc:MGI:1922865]	protein_coding	-2.1621	6.861e-23
	Perm1	PPARGC1 and ESRR induced regulator, muscle 1 [Source:MGI Symbol;Acc:MGI:1921433]	protein_coding	-2.22452	2.14351e-08
	Tnfrsf8	tumor necrosis factor receptor superfamily, member 8 [Source:MGI Symbol;Acc:MGI:99908]	protein_coding	-2.525	7.70948e-05
	Gm13071	predicted gene 13071 [Source:MGI Symbol;Acc:MGI:3651971]	processed_pseudogene	-2.7435	0.00341271
	Zfp991	zinc finger protein 991 [Source:MGI Symbol;Acc:MGI:3701604]	protein_coding	-3.15002	0.000115347
	Gm13306	predicted gene 13306 [Source:MGI Symbol;Acc:MGI:3713752]	protein_coding	-4.50367	1.41491e-18
	Gm17167	predicted gene 17167 [Source:MGI Symbol;Acc:MGI:4937994]	processed_transcript	-5.61647	0.000299736
	1700047F07Rik	RIKEN cDNA 1700047F07 gene [Source:MGI Symbol;Acc:MGI:1920570]	lincRNA	-5.79354	2.00442e-05
	Gm13301	predicted gene 13301 [Source:MGI Symbol;Acc:MGI:3707230]	transcribed_unprocessed_pseudogene	-6.4028	5.25893e-06
5	Gm7993	predicted gene 7993 [Source:MGI Symbol;Acc:MGI:3647399]	processed_pseudogene	8.64746	3.1912e-24
	Gm15772	predicted gene 15772 [Source:MGI Symbol;Acc:MGI:3805541]	processed_pseudogene	8.5729	5.46207e-145
	Gm43830	predicted gene 43830 [Source:MGI Symbol;Acc:MGI:5663967]	TEC	7.42562	1.16027e-08
	Gm7879	predicted pseudogene 7879 [Source:MGI Symbol;Acc:MGI:3645078]	protein_coding	7.2684	8.0208e-09
	Gm15920	predicted gene 15920 [Source:MGI Symbol;Acc:MGI:3801934]	processed_pseudogene	7.02386	3.60394e-75
	Gm8121	predicted pseudogene 8121 [Source:MGI Symbol;Acc:MGI:3645325]	processed_pseudogene	6.24767	1.93204e-06
	Gm8615	predicted pseudogene 8615 [Source:MGI Symbol;Acc:MGI:3647532]	transcribed_processed_pseudogene	5.84538	1.08103e-32
	Gm17202	predicted gene 17202 [Source:MGI Symbol;Acc:MGI:4938029]	antisense	5.10612	0.000475853
	C330024D21Rik	RIKEN cDNA C330024D21 gene [Source:MGI Symbol;Acc:MGI:2444116]	processed_transcript	5.0244	0.000661273
	Gm3716	predicted gene 3716 [Source:MGI Symbol;Acc:MGI:3781892]	lincRNA	4.99878	3.81478e-05
	Baiap2l1	BAI1-associated protein 2-like 1 [Source:MGI Symbol;Acc:MGI:1914148]	protein_coding	4.70811	5.92647e-23
	Gm42427	predicted gene 42427 [Source:MGI Symbol;Acc:MGI:5662564]	TEC	4.41033	3.8815e-05
	Gm15975	predicted gene 15975 [Source:MGI Symbol;Acc:MGI:3801944]	processed_pseudogene	4.20971	0.000188012
	Gm13841	predicted gene 13841 [Source:MGI Symbol;Acc:MGI:3650890]	processed_pseudogene	4.0117	2.11884e-07
	Abhd1	abhydrolase domain containing 1 [Source:MGI Symbol;Acc:MGI:1931013]	processed_transcript	3.22344	5.20193e-05
	Gbp11	guanylate binding protein 11 [Source:MGI Symbol;Acc:MGI:3646307]	polymorphic_pseudogene	2.41651	9.32138e-05
	Gm42865	predicted gene 42865 [Source:MGI Symbol;Acc:MGI:5663002]	lincRNA	2.15304	0.00111988
	Gm43398	predicted gene 43398 [Source:MGI Symbol;Acc:MGI:5663535]	TEC	1.9262	0.00126608
	Gm15710	predicted gene 15710 [Source:MGI Symbol;Acc:MGI:3783151]	processed_pseudogene	1.75141	9.58037e-07
	Mfsd7a	major facilitator superfamily domain containing 7A [Source:MGI Symbol;Acc:MGI:2442629]	protein_coding	1.65292	0.00102921
	Zfp605	zinc finger protein 605 [Source:MGI Symbol;Acc:MGI:2444933]	protein_coding	1.55835	5.00081e-15
	Gm35394	predicted gene, 35394 [Source:MGI Symbol;Acc:MGI:5594553]	lincRNA	1.51479	0.000274381
	Ssc4d	scavenger receptor cysteine rich family, 4 domains [Source:MGI Symbol;Acc:MGI:1924709]	protein_coding	1.44231	0.000860918
	Gabra2	gamma-aminobutyric acid (GABA) A receptor, subunit alpha 2 [Source:MGI Symbol;Acc:MGI:95614]	protein_coding	1.25976	6.35413e-19
	5930430L01Rik	RIKEN cDNA 5930430L01 gene [Source:MGI Symbol;Acc:MGI:2443110]	lincRNA	1.21446	0.00127718
	Ubc	ubiquitin C [Source:MGI Symbol;Acc:MGI:98889]	protein_coding	1.18778	2.11496e-14
	Cox18	cytochrome c oxidase assembly protein 18 [Source:MGI Symbol;Acc:MGI:2448532]	protein_coding	1.02811	2.17604e-09
	2610524H06Rik	RIKEN cDNA 2610524H06 gene [Source:MGI Symbol;Acc:MGI:2447819]	protein_coding	0.747463	6.23378e-05
	Cgref1	cell growth regulator with EF hand domain 1 [Source:MGI Symbol;Acc:MGI:1915817]	protein_coding	0.731748	9.48035e-06
	Khk	ketohexokinase [Source:MGI Symbol;Acc:MGI:1096353]	protein_coding	0.699714	0.000564163
	Rasa4	RAS p21 protein activator 4 [Source:MGI Symbol;Acc:MGI:1858600]	protein_coding	0.696522	0.00229473
	Crlf2	cytokine receptor-like factor 2 [Source:MGI Symbol;Acc:MGI:1889506]	protein_coding	0.67275	5.93599e-06
	Gtpbp6	GTP binding protein 6 (putative) [Source:MGI Symbol;Acc:MGI:1306825]	protein_coding	0.635942	8.76957e-06
	Babam2	BRISC and BRCA1 A complex member 2 [Source:MGI Symbol;Acc:MGI:1333875]	protein_coding	0.525578	0.000124796
	Mad1l1	MAD1 mitotic arrest deficient 1-like 1 [Source:MGI Symbol;Acc:MGI:1341857]	protein_coding	0.520407	0.0010748
	Galnt11	polypeptide N-acetylgalactosaminyltransferase 11 [Source:MGI Symbol;Acc:MGI:2444392]	protein_coding	0.508224	4.41641e-05
	Coq5	coenzyme Q5 methyltransferase [Source:MGI Symbol;Acc:MGI:1098643]	protein_coding	0.500726	9.84434e-05
	Chst12	carbohydrate sulfotransferase 12 [Source:MGI Symbol;Acc:MGI:1929064]	protein_coding	0.49876	0.00222982
	Lfng	LFNG O-fucosylpeptide 3-beta-N-acetylglucosaminyltransferase [Source:MGI Symbol;Acc:MGI:1095413]	protein_coding	0.493282	0.00218278
	Slc35f6	solute carrier family 35, member F6 [Source:MGI Symbol;Acc:MGI:1922169]	protein_coding	0.474815	0.000536365
	Abhd11	abhydrolase domain containing 11 [Source:MGI Symbol;Acc:MGI:1916008]	protein_coding	0.451756	0.00251003
	Gm42732	predicted gene 42732 [Source:MGI Symbol;Acc:MGI:5662869]	TEC	0.45046	0.00368772
	Abcb8	ATP-binding cassette, sub-family B (MDR/TAP), member 8 [Source:MGI Symbol;Acc:MGI:1351667]	protein_coding	0.448433	0.00051942
	Smarcd3	SWI/SNF related, matrix associated, actin dependent regulator of chromatin, subfamily d, member 3 [Source:MGI Symbol;Acc:MGI:1914243]	protein_coding	0.447096	0.00156296
	Noa1	nitric oxide associated 1 [Source:MGI Symbol;Acc:MGI:1914306]	protein_coding	0.444197	0.00256519
	Fbxw8	F-box and WD-40 domain protein 8 [Source:MGI Symbol;Acc:MGI:1923041]	protein_coding	0.419344	0.000939449
	Cpsf4	cleavage and polyadenylation specific factor 4 [Source:MGI Symbol;Acc:MGI:1861602]	protein_coding	0.410898	0.00151013
	2210016L21Rik	RIKEN cDNA 2210016L21 gene [Source:MGI Symbol;Acc:MGI:1919607]	protein_coding	0.410488	0.000243835
	Scarb1	scavenger receptor class B, member 1 [Source:MGI Symbol;Acc:MGI:893578]	protein_coding	0.401208	0.00413241
	Plod3	procollagen-lysine, 2-oxoglutarate 5-dioxygenase 3 [Source:MGI Symbol;Acc:MGI:1347008]	protein_coding	0.397332	0.00249507
	Ube3b	ubiquitin protein ligase E3B [Source:MGI Symbol;Acc:MGI:1891295]	protein_coding	0.396451	0.000878464
	Tmub1	transmembrane and ubiquitin-like domain containing 1 [Source:MGI Symbol;Acc:MGI:1923764]	protein_coding	0.395588	0.00458137
	Cplx1	complexin 1 [Source:MGI Symbol;Acc:MGI:104727]	protein_coding	0.383117	0.000242173
	Atp5j2	ATP synthase, H+ transporting, mitochondrial F0 complex, subunit F2 [Source:MGI Symbol;Acc:MGI:1927558]	protein_coding	0.382323	6.08234e-05
	Chchd2	coiled-coil-helix-coiled-coil-helix domain containing 2 [Source:MGI Symbol;Acc:MGI:1261428]	protein_coding	0.380263	3.43292e-05
	Tfip11	tuftelin interacting protein 11 [Source:MGI Symbol;Acc:MGI:1930075]	protein_coding	0.375779	0.0013282
	Stx18	syntaxin 18 [Source:MGI Symbol;Acc:MGI:1918366]	protein_coding	0.372676	0.00458758
	Ift22	intraflagellar transport 22 [Source:MGI Symbol;Acc:MGI:1914536]	protein_coding	0.371191	0.0018964
	1500011B03Rik	RIKEN cDNA 1500011B03 gene [Source:MGI Symbol;Acc:MGI:1913486]	protein_coding	0.369518	0.0028389
	Acox3	acyl-Coenzyme A oxidase 3, pristanoyl [Source:MGI Symbol;Acc:MGI:1933156]	protein_coding	0.36707	0.0047159
	Cux2	cut-like homeobox 2 [Source:MGI Symbol;Acc:MGI:107321]	protein_coding	0.366107	0.00256691
	Rasl11b	RAS-like, family 11, member B [Source:MGI Symbol;Acc:MGI:1916189]	protein_coding	0.349994	0.0054829
	Iscu	iron-sulfur cluster assembly enzyme [Source:MGI Symbol;Acc:MGI:1913633]	protein_coding	0.348685	0.00279746
	Psmc2	proteasome (prosome, macropain) 26S subunit, ATPase 2 [Source:MGI Symbol;Acc:MGI:109555]	protein_coding	0.333434	0.000621919
	Uchl1	ubiquitin carboxy-terminal hydrolase L1 [Source:MGI Symbol;Acc:MGI:103149]	protein_coding	0.328571	0.0031949
	Mdh2	malate dehydrogenase 2, NAD (mitochondrial) [Source:MGI Symbol;Acc:MGI:97050]	protein_coding	0.32434	0.00333829
	Snx17	sorting nexin 17 [Source:MGI Symbol;Acc:MGI:2387801]	protein_coding	0.320619	0.00409796
	Fis1	fission, mitochondrial 1 [Source:MGI Symbol;Acc:MGI:1913687]	protein_coding	0.320596	0.00332961
	Gnb2	guanine nucleotide binding protein (G protein), beta 2 [Source:MGI Symbol;Acc:MGI:95784]	protein_coding	0.315731	0.00464868
	G3bp2	GTPase activating protein (SH3 domain) binding protein 2 [Source:MGI Symbol;Acc:MGI:2442040]	protein_coding	-0.305886	0.00205056
	Hnrnpdl	heterogeneous nuclear ribonucleoprotein D-like [Source:MGI Symbol;Acc:MGI:1355299]	protein_coding	-0.317999	0.0028865
	Usp46	ubiquitin specific peptidase 46 [Source:MGI Symbol;Acc:MGI:1916977]	protein_coding	-0.31879	0.00254735
	Lrrc8b	leucine rich repeat containing 8 family, member B [Source:MGI Symbol;Acc:MGI:2141353]	protein_coding	-0.355423	0.0051044
	Limch1	LIM and calponin homology domains 1 [Source:MGI Symbol;Acc:MGI:1924819]	protein_coding	-0.363058	0.00057232
	Reln	reelin [Source:MGI Symbol;Acc:MGI:103022]	protein_coding	-0.37757	0.00374478
	Slc4a4	solute carrier family 4 (anion exchanger), member 4 [Source:MGI Symbol;Acc:MGI:1927555]	protein_coding	-0.379416	0.000434239
	Fryl	FRY like transcription coactivator [Source:MGI Symbol;Acc:MGI:1919563]	protein_coding	-0.388327	0.00513421
	Lrrc8c	leucine rich repeat containing 8 family, member C [Source:MGI Symbol;Acc:MGI:2140839]	protein_coding	-0.392758	0.00265038
	Pclo	piccolo (presynaptic cytomatrix protein) [Source:MGI Symbol;Acc:MGI:1349390]	protein_coding	-0.399523	0.000423044
	Caln1	calneuron 1 [Source:MGI Symbol;Acc:MGI:2155987]	protein_coding	-0.409937	0.000712917
	Nsd2	nuclear receptor binding SET domain protein 2 [Source:MGI Symbol;Acc:MGI:1276574]	protein_coding	-0.416145	0.00139926
	Lgi2	leucine-rich repeat LGI family, member 2 [Source:MGI Symbol;Acc:MGI:2180196]	protein_coding	-0.434033	2.26616e-05
	Rsrc2	arginine/serine-rich coiled-coil 2 [Source:MGI Symbol;Acc:MGI:1913489]	protein_coding	-0.455908	0.00149681
	Tmem33	transmembrane protein 33 [Source:MGI Symbol;Acc:MGI:1915128]	protein_coding	-0.459048	0.00075847
	Med13l	mediator complex subunit 13-like [Source:MGI Symbol;Acc:MGI:2670178]	protein_coding	-0.477392	0.000193652
	Tmed2	transmembrane p24 trafficking protein 2 [Source:MGI Symbol;Acc:MGI:1929269]	protein_coding	-0.486223	1.82948e-05
	Gjc3	gap junction protein, gamma 3 [Source:MGI Symbol;Acc:MGI:2153041]	protein_coding	-0.496709	0.00507371
	Cnot6l	CCR4-NOT transcription complex, subunit 6-like [Source:MGI Symbol;Acc:MGI:2443154]	protein_coding	-0.49819	0.00321084
	Hmgb1	high mobility group box 1 [Source:MGI Symbol;Acc:MGI:96113]	protein_coding	-0.500118	7.23341e-06
	Dmtf1	cyclin D binding myb-like transcription factor 1 [Source:MGI Symbol;Acc:MGI:1344415]	protein_coding	-0.50752	0.00180966
	Sbno1	strawberry notch 1 [Source:MGI Symbol;Acc:MGI:2384298]	protein_coding	-0.511529	3.55004e-05
	Pds5b	PDS5 cohesin associated factor B [Source:MGI Symbol;Acc:MGI:2140945]	protein_coding	-0.523881	0.00275874
	Akap9	A kinase (PRKA) anchor protein (yotiao) 9 [Source:MGI Symbol;Acc:MGI:2178217]	protein_coding	-0.530702	0.00293021
	A430033K04Rik	RIKEN cDNA A430033K04 gene [Source:MGI Symbol;Acc:MGI:3583896]	protein_coding	-0.539404	0.00298427
	Cfap69	cilia and flagella associated protein 69 [Source:MGI Symbol;Acc:MGI:2443778]	protein_coding	-0.545819	0.00522778
	Sdad1	SDA1 domain containing 1 [Source:MGI Symbol;Acc:MGI:2140779]	protein_coding	-0.559122	0.000607455
	Ppp1cb	protein phosphatase 1 catalytic subunit beta [Source:MGI Symbol;Acc:MGI:104871]	protein_coding	-0.569641	0.000295959
	Ptpn12	protein tyrosine phosphatase, non-receptor type 12 [Source:MGI Symbol;Acc:MGI:104673]	protein_coding	-0.5725	8.58039e-05
	Guf1	GUF1 homolog, GTPase [Source:MGI Symbol;Acc:MGI:2140726]	protein_coding	-0.594251	0.00560037
	Cyp51	cytochrome P450, family 51 [Source:MGI Symbol;Acc:MGI:106040]	protein_coding	-0.595573	3.09427e-08
	Pkd2	polycystic kidney disease 2 [Source:MGI Symbol;Acc:MGI:1099818]	protein_coding	-0.59721	0.000178092
	Polr1d	polymerase (RNA) I polypeptide D [Source:MGI Symbol;Acc:MGI:108403]	protein_coding	-0.601396	6.00472e-07
	Cacna2d1	calcium channel, voltage-dependent, alpha2/delta subunit 1 [Source:MGI Symbol;Acc:MGI:88295]	protein_coding	-0.605258	0.000570746
	Cdc7	cell division cycle 7 (S. cerevisiae) [Source:MGI Symbol;Acc:MGI:1309511]	protein_coding	-0.615017	0.00435893
	Coq2	coenzyme Q2 4-hydroxybenzoate polyprenyltransferase [Source:MGI Symbol;Acc:MGI:1919133]	protein_coding	-0.635507	6.11653e-08
	Pcdh7	protocadherin 7 [Source:MGI Symbol;Acc:MGI:1860487]	protein_coding	-0.635857	0.00040618
	Clock	circadian locomotor output cycles kaput [Source:MGI Symbol;Acc:MGI:99698]	protein_coding	-0.64103	0.000436947
	Anxa3	annexin A3 [Source:MGI Symbol;Acc:MGI:1201378]	protein_coding	-0.648261	0.00104672
	Rpl21	ribosomal protein L21 [Source:MGI Symbol;Acc:MGI:1278340]	protein_coding	-0.669238	3.0515e-10
	Mtf2	metal response element binding transcription factor 2 [Source:MGI Symbol;Acc:MGI:105050]	protein_coding	-0.686271	0.000508706
	Insig1	insulin induced gene 1 [Source:MGI Symbol;Acc:MGI:1916289]	protein_coding	-0.741278	8.83025e-12
	Evi5	ecotropic viral integration site 5 [Source:MGI Symbol;Acc:MGI:104736]	protein_coding	-0.751159	6.01616e-05
	Arap2	ArfGAP with RhoGAP domain, ankyrin repeat and PH domain 2 [Source:MGI Symbol;Acc:MGI:2684416]	protein_coding	-0.761913	0.000172386
	Lcorl	ligand dependent nuclear receptor corepressor-like [Source:MGI Symbol;Acc:MGI:2651932]	protein_coding	-0.773443	0.00331744
	Nsun7	NOL1/NOP2/Sun domain family, member 7 [Source:MGI Symbol;Acc:MGI:1918168]	protein_coding	-0.784001	0.00168653
	Sema3e	sema domain, immunoglobulin domain (Ig), short basic domain, secreted, (semaphorin) 3E [Source:MGI Symbol;Acc:MGI:1340034]	protein_coding	-0.78779	1.4766e-06
	Aff1	AF4/FMR2 family, member 1 [Source:MGI Symbol;Acc:MGI:1100819]	protein_coding	-0.789226	6.7357e-06
	Sema3a	sema domain, immunoglobulin domain (Ig), short basic domain, secreted, (semaphorin) 3A [Source:MGI Symbol;Acc:MGI:107558]	protein_coding	-0.80143	0.000632677
	Mob1b	MOB kinase activator 1B [Source:MGI Symbol;Acc:MGI:1915723]	protein_coding	-0.802465	0.000326529
	Col26a1	collagen, type XXVI, alpha 1 [Source:MGI Symbol;Acc:MGI:2155345]	protein_coding	-1.01318	5.78857e-05
	Glt1d1	glycosyltransferase 1 domain containing 1 [Source:MGI Symbol;Acc:MGI:2442755]	protein_coding	-1.03288	1.00587e-10
	Rbpj	recombination signal binding protein for immunoglobulin kappa J region [Source:MGI Symbol;Acc:MGI:96522]	protein_coding	-1.03828	4.99377e-12
	Zfp157	zinc finger protein 157 [Source:MGI Symbol;Acc:MGI:1919404]	protein_coding	-1.06731	5.15573e-09
	Evc2	EvC ciliary complex subunit 2 [Source:MGI Symbol;Acc:MGI:1915775]	protein_coding	-1.08277	9.85818e-12
	Cmklr1	chemokine-like receptor 1 [Source:MGI Symbol;Acc:MGI:109603]	protein_coding	-1.15692	0.000848155
	Tbx3	T-box 3 [Source:MGI Symbol;Acc:MGI:98495]	protein_coding	-1.21942	0.00497809
	Gm43272	predicted gene 43272 [Source:MGI Symbol;Acc:MGI:5663409]	TEC	-1.22434	0.000181443
	Gm38413	predicted gene, 38413 [Source:MGI Symbol;Acc:MGI:5621298]	lincRNA	-1.29767	0.000561457
	Gm26703	predicted gene, 26703 [Source:MGI Symbol;Acc:MGI:5477197]	antisense	-1.30466	0.00140256
	Gm15446	predicted gene 15446 [Source:MGI Symbol;Acc:MGI:3709333]	protein_coding	-1.33838	1.3587e-06
	Hfm1	HFM1, ATP-dependent DNA helicase homolog [Source:MGI Symbol;Acc:MGI:3036246]	protein_coding	-1.72583	0.00183958
	Zfp951	zinc finger protein 951 [Source:MGI Symbol;Acc:MGI:2441896]	protein_coding	-1.78691	0.00109308
	Gm16054	predicted gene 16054 [Source:MGI Symbol;Acc:MGI:3801819]	antisense	-1.8597	0.00493975
	Spp1	secreted phosphoprotein 1 [Source:MGI Symbol;Acc:MGI:98389]	protein_coding	-2.19832	2.66911e-21
	Muc3a	mucin 3A, cell surface associated [Source:MGI Symbol;Acc:MGI:3588263]	protein_coding	-3.28187	6.6989e-17
	Gbp6	guanylate binding protein 6 [Source:MGI Symbol;Acc:MGI:2140937]	protein_coding	-3.92661	0.000477525
	Gm43321	predicted gene 43321 [Source:MGI Symbol;Acc:MGI:5663458]	TEC	-3.98815	6.5353e-05
	1700034G24Rik	RIKEN cDNA 1700034G24 gene [Source:MGI Symbol;Acc:MGI:1914575]	lincRNA	-4.97413	0.000739222
6	Gm9825	predicted gene 9825 [Source:MGI Symbol;Acc:MGI:3708729]	processed_pseudogene	6.71119	7.35884e-45
	Rbpj-ps3	recombination signal binding protein for immunoglobulin kappa J region, pseudogene 3 [Source:MGI Symbol;Acc:MGI:96525]	processed_pseudogene	6.43464	7.20968e-07
	Atp6v0c-ps2	ATPase, H+ transporting, lysosomal V0 subunit C, pseudogene 2 [Source:MGI Symbol;Acc:MGI:2151816]	processed_pseudogene	6.03223	5.83897e-282
	Gm7292	predicted gene 7292 [Source:MGI Symbol;Acc:MGI:3645786]	lincRNA	5.98636	1.75806e-48
	Gm5874	predicted gene 5874 [Source:MGI Symbol;Acc:MGI:3648027]	processed_pseudogene	5.80176	2.63238e-05
	Gm10420	predicted gene 10420 [Source:MGI Symbol;Acc:MGI:3704275]	processed_pseudogene	5.12199	0.00046534
	Plbd1	phospholipase B domain containing 1 [Source:MGI Symbol;Acc:MGI:1914107]	protein_coding	3.85731	0.000997535
	Igkc	immunoglobulin kappa constant [Source:MGI Symbol;Acc:MGI:96495]	IG_C_gene	3.29039	0.0024584
	Gm13835	predicted gene 13835 [Source:MGI Symbol;Acc:MGI:3650921]	processed_pseudogene	2.78379	1.85324e-12
	Gm8129	predicted pseudogene 8129 [Source:MGI Symbol;Acc:MGI:3646863]	processed_pseudogene	2.6447	0.00319651
	Dnah6	dynein, axonemal, heavy chain 6 [Source:MGI Symbol;Acc:MGI:107744]	protein_coding	1.86409	1.07234e-11
	Fam19a4	family with sequence similarity 19, member A4 [Source:MGI Symbol;Acc:MGI:2444563]	protein_coding	1.51444	0.00450736
	Ret	ret proto-oncogene [Source:MGI Symbol;Acc:MGI:97902]	protein_coding	1.18698	0.000563557
	Anxa4	annexin A4 [Source:MGI Symbol;Acc:MGI:88030]	protein_coding	0.883409	9.80934e-05
	Zc3hav1l	zinc finger CCCH-type, antiviral 1-like [Source:MGI Symbol;Acc:MGI:2443387]	protein_coding	0.767651	0.000351706
	Tspan11	tetraspanin 11 [Source:MGI Symbol;Acc:MGI:1915748]	protein_coding	0.683454	0.00142308
	Ccdc136	coiled-coil domain containing 136 [Source:MGI Symbol;Acc:MGI:1918128]	protein_coding	0.670956	7.75359e-07
	Tsen2	tRNA splicing endonuclease subunit 2 [Source:MGI Symbol;Acc:MGI:2141599]	protein_coding	0.643939	3.762e-05
	Ift122	intraflagellar transport 122 [Source:MGI Symbol;Acc:MGI:1932386]	protein_coding	0.630313	3.9902e-08
	Gng11	guanine nucleotide binding protein (G protein), gamma 11 [Source:MGI Symbol;Acc:MGI:1913316]	protein_coding	0.57421	0.00270181
	Tmsb10	thymosin, beta 10 [Source:MGI Symbol;Acc:MGI:109146]	protein_coding	0.54922	3.20533e-07
	Podxl2	podocalyxin-like 2 [Source:MGI Symbol;Acc:MGI:2442488]	protein_coding	0.52628	2.32687e-05
	Gpr19	G protein-coupled receptor 19 [Source:MGI Symbol;Acc:MGI:892973]	protein_coding	0.511636	0.00136561
	Zc3hc1	zinc finger, C3HC type 1 [Source:MGI Symbol;Acc:MGI:1916023]	protein_coding	0.468183	0.00111976
	Tspan9	tetraspanin 9 [Source:MGI Symbol;Acc:MGI:1924558]	protein_coding	0.446792	0.00435498
	Particl	promoter of Mat2a antisense radiation induced circulating long non-coding RNA [Source:MGI Symbol;Acc:MGI:1925358]	TEC	0.435894	0.0042826
	Spr	sepiapterin reductase [Source:MGI Symbol;Acc:MGI:103078]	protein_coding	0.435844	0.00252213
	Abtb1	ankyrin repeat and BTB (POZ) domain containing 1 [Source:MGI Symbol;Acc:MGI:1933148]	protein_coding	0.423633	0.00089823
	Far2	fatty acyl CoA reductase 2 [Source:MGI Symbol;Acc:MGI:2687035]	protein_coding	0.411698	0.0023591
	Eno2	enolase 2, gamma neuronal [Source:MGI Symbol;Acc:MGI:95394]	protein_coding	0.408909	3.42998e-05
	Cxcl12	chemokine (C-X-C motif) ligand 12 [Source:MGI Symbol;Acc:MGI:103556]	protein_coding	0.40425	0.000649453
	Wdr91	WD repeat domain 91 [Source:MGI Symbol;Acc:MGI:2141558]	protein_coding	0.381771	0.00512359
	Zfp777	zinc finger protein 777 [Source:MGI Symbol;Acc:MGI:1919556]	protein_coding	0.367775	0.00445077
	Phb2	prohibitin 2 [Source:MGI Symbol;Acc:MGI:102520]	protein_coding	0.36154	0.00115041
	Tm7sf3	transmembrane 7 superfamily member 3 [Source:MGI Symbol;Acc:MGI:1914873]	protein_coding	0.359032	0.00167884
	Rpl32	ribosomal protein L32 [Source:MGI Symbol;Acc:MGI:98038]	protein_coding	0.340747	0.00128342
	Atp6v1f	ATPase, H+ transporting, lysosomal V1 subunit F [Source:MGI Symbol;Acc:MGI:1913394]	protein_coding	0.325876	0.00225128
	Hdac11	histone deacetylase 11 [Source:MGI Symbol;Acc:MGI:2385252]	protein_coding	0.318557	0.00427289
	Tpi1	triosephosphate isomerase 1 [Source:MGI Symbol;Acc:MGI:98797]	protein_coding	0.317515	0.00446933
	Rab11fip5	RAB11 family interacting protein 5 (class I) [Source:MGI Symbol;Acc:MGI:1098586]	protein_coding	0.317157	0.0039263
	Brk1	BRICK1, SCAR/WAVE actin-nucleating complex subunit [Source:MGI Symbol;Acc:MGI:1915406]	protein_coding	0.313371	0.00465604
	Wbp11	WW domain binding protein 11 [Source:MGI Symbol;Acc:MGI:1891823]	protein_coding	0.306381	0.00289902
	Hnrnpa2b1	heterogeneous nuclear ribonucleoprotein A2/B1 [Source:MGI Symbol;Acc:MGI:104819]	protein_coding	-0.313557	0.00416333
	Aak1	AP2 associated kinase 1 [Source:MGI Symbol;Acc:MGI:1098687]	protein_coding	-0.34851	0.000593749
	E330009J07Rik	RIKEN cDNA E330009J07 gene [Source:MGI Symbol;Acc:MGI:2444256]	protein_coding	-0.350346	0.00460332
	Tcaf1	TRPM8 channel-associated factor 1 [Source:MGI Symbol;Acc:MGI:1914665]	protein_coding	-0.35832	0.00289491
	Tmem229a	transmembrane protein 229A [Source:MGI Symbol;Acc:MGI:2442812]	protein_coding	-0.360284	0.00456836
	Wnk1	WNK lysine deficient protein kinase 1 [Source:MGI Symbol;Acc:MGI:2442092]	protein_coding	-0.374362	0.000890777
	Aebp2	AE binding protein 2 [Source:MGI Symbol;Acc:MGI:1338038]	protein_coding	-0.380471	0.00112225
	Fgfr1op2	FGFR1 oncogene partner 2 [Source:MGI Symbol;Acc:MGI:1914779]	protein_coding	-0.395243	0.00254948
	Ppp1r9a	protein phosphatase 1, regulatory subunit 9A [Source:MGI Symbol;Acc:MGI:2442401]	protein_coding	-0.412752	0.00324673
	C2cd5	C2 calcium-dependent domain containing 5 [Source:MGI Symbol;Acc:MGI:1921991]	protein_coding	-0.414932	0.00396698
	Mob1a	MOB kinase activator 1A [Source:MGI Symbol;Acc:MGI:2442631]	protein_coding	-0.424049	0.00346825
	Cttnbp2	cortactin binding protein 2 [Source:MGI Symbol;Acc:MGI:1353467]	protein_coding	-0.426367	0.000842241
	Itpr2	inositol 1,4,5-triphosphate receptor 2 [Source:MGI Symbol;Acc:MGI:99418]	protein_coding	-0.43053	0.00378105
	Cntnap2	contactin associated protein-like 2 [Source:MGI Symbol;Acc:MGI:1914047]	protein_coding	-0.432917	8.87555e-05
	Vps50	VPS50 EARP/GARPII complex subunit [Source:MGI Symbol;Acc:MGI:1920538]	protein_coding	-0.439546	0.00293984
	Cntn4	contactin 4 [Source:MGI Symbol;Acc:MGI:1095737]	protein_coding	-0.445342	0.00416737
	Kcna1	potassium voltage-gated channel, shaker-related subfamily, member 1 [Source:MGI Symbol;Acc:MGI:96654]	protein_coding	-0.453512	0.00122272
	Kdm5a	lysine (K)-specific demethylase 5A [Source:MGI Symbol;Acc:MGI:2136980]	protein_coding	-0.456483	0.00262508
	Braf	Braf transforming gene [Source:MGI Symbol;Acc:MGI:88190]	protein_coding	-0.460215	0.00327493
	Tra2a	transformer 2 alpha [Source:MGI Symbol;Acc:MGI:1933972]	protein_coding	-0.471682	0.000656903
	Etnk1	ethanolamine kinase 1 [Source:MGI Symbol;Acc:MGI:1922570]	protein_coding	-0.475062	0.000307101
	Dusp11	dual specificity phosphatase 11 (RNA/RNP complex 1-interacting) [Source:MGI Symbol;Acc:MGI:1919352]	protein_coding	-0.476971	0.0039523
	Rybp	RING1 and YY1 binding protein [Source:MGI Symbol;Acc:MGI:1929059]	protein_coding	-0.496206	0.000879014
	Uba3	ubiquitin-like modifier activating enzyme 3 [Source:MGI Symbol;Acc:MGI:1341217]	protein_coding	-0.508057	0.00227417
	Rassf8	Ras association (RalGDS/AF-6) domain family (N-terminal) member 8 [Source:MGI Symbol;Acc:MGI:1918573]	protein_coding	-0.522105	0.00155433
	Rimklb	ribosomal modification protein rimK-like family member B [Source:MGI Symbol;Acc:MGI:1918325]	protein_coding	-0.524723	7.59822e-05
	Ppp4r2	protein phosphatase 4, regulatory subunit 2 [Source:MGI Symbol;Acc:MGI:3027896]	protein_coding	-0.534438	0.000795955
	Hipk2	homeodomain interacting protein kinase 2 [Source:MGI Symbol;Acc:MGI:1314872]	protein_coding	-0.53516	0.000295271
	Kdm7a	lysine (K)-specific demethylase 7A [Source:MGI Symbol;Acc:MGI:2443388]	protein_coding	-0.556194	0.00316476
	Ttll3	tubulin tyrosine ligase-like family, member 3 [Source:MGI Symbol;Acc:MGI:2141418]	protein_coding	-0.56037	0.00223508
	Pon2	paraoxonase 2 [Source:MGI Symbol;Acc:MGI:106687]	protein_coding	-0.562181	1.90728e-06
	Pot1a	protection of telomeres 1A [Source:MGI Symbol;Acc:MGI:2141503]	protein_coding	-0.563627	0.000781443
	Dlx6os1	distal-less homeobox 6, opposite strand 1 [Source:MGI Symbol;Acc:MGI:2443217]	antisense	-0.564566	0.0055893
	Fam234b	family with sequence similarity 234, member B [Source:MGI Symbol;Acc:MGI:1921775]	protein_coding	-0.577644	2.23247e-09
	Dgki	diacylglycerol kinase, iota [Source:MGI Symbol;Acc:MGI:2443430]	protein_coding	-0.598171	0.00117163
	Zfp638	zinc finger protein 638 [Source:MGI Symbol;Acc:MGI:1203484]	protein_coding	-0.598352	0.00254738
	Polr1a	polymerase (RNA) I polypeptide A [Source:MGI Symbol;Acc:MGI:1096397]	protein_coding	-0.600145	3.38113e-06
	Tgfa	transforming growth factor alpha [Source:MGI Symbol;Acc:MGI:98724]	protein_coding	-0.607385	0.0033566
	Cntn6	contactin 6 [Source:MGI Symbol;Acc:MGI:1858223]	protein_coding	-0.613454	0.000207094
	Tmtc1	transmembrane and tetratricopeptide repeat containing 1 [Source:MGI Symbol;Acc:MGI:3039590]	protein_coding	-0.618275	6.28891e-09
	Ptcd3	pentatricopeptide repeat domain 3 [Source:MGI Symbol;Acc:MGI:1917206]	protein_coding	-0.627393	4.60885e-06
	1300017E09Rik	membrane-associated ring finger (C3HC4) 8 [Source:MGI Symbol;Acc:MGI:1919029]	protein_coding	-0.634377	9.64916e-08
	Ncapd2	non-SMC condensin I complex, subunit D2 [Source:MGI Symbol;Acc:MGI:1915548]	protein_coding	-0.650999	1.64156e-05
	Tet3	tet methylcytosine dioxygenase 3 [Source:MGI Symbol;Acc:MGI:2446229]	protein_coding	-0.665925	1.28227e-07
	Thsd7a	thrombospondin, type I, domain containing 7A [Source:MGI Symbol;Acc:MGI:2685683]	protein_coding	-0.67086	0.00323208
	Bmt2	base methyltransferase of 25S rRNA 2 [Source:MGI Symbol;Acc:MGI:2141466]	protein_coding	-0.680094	0.000602877
	Efcab12	EF-hand calcium binding domain 12 [Source:MGI Symbol;Acc:MGI:2681834]	protein_coding	-0.728387	0.00392183
	Grin2b	glutamate receptor, ionotropic, NMDA2B (epsilon 2) [Source:MGI Symbol;Acc:MGI:95821]	protein_coding	-0.760752	3.05188e-12
	A2ml1	alpha-2-macroglobulin like 1 [Source:MGI Symbol;Acc:MGI:3039594]	protein_coding	-0.822549	0.00386835
	Cav2	caveolin 2 [Source:MGI Symbol;Acc:MGI:107571]	protein_coding	-0.891544	2.80749e-05
	Mbd4	methyl-CpG binding domain protein 4 [Source:MGI Symbol;Acc:MGI:1333850]	protein_coding	-0.986621	5.63972e-05
	Gm15631	predicted gene 15631 [Source:MGI Symbol;Acc:MGI:3783075]	lincRNA	-1.03562	7.98922e-06
	Smyd1	SET and MYND domain containing 1 [Source:MGI Symbol;Acc:MGI:104790]	protein_coding	-1.06076	0.00371671
	Mrpl35	mitochondrial ribosomal protein L35 [Source:MGI Symbol;Acc:MGI:1913473]	protein_coding	-1.10887	6.2048e-14
	Gprin3	GPRIN family member 3 [Source:MGI Symbol;Acc:MGI:1924785]	protein_coding	-1.14498	0.00313121
	Gm44103	predicted gene, 44103 [Source:MGI Symbol;Acc:MGI:5690495]	TEC	-1.16037	0.000777144
	Gm44199	predicted gene, 44199 [Source:MGI Symbol;Acc:MGI:5690591]	antisense	-1.40838	0.00557631
	Sspn	sarcospan [Source:MGI Symbol;Acc:MGI:1353511]	protein_coding	-1.44294	9.54912e-13
	Gm37940	predicted gene, 37940 [Source:MGI Symbol;Acc:MGI:5611168]	TEC	-1.49628	0.00386865
	Gm43980	predicted gene, 43980 [Source:MGI Symbol;Acc:MGI:5690372]	TEC	-1.6714	0.00115308
	Gm45769	predicted gene 45769 [Source:MGI Symbol;Acc:MGI:5804884]	TEC	-2.29734	0.000516379
	Gm26628	predicted gene, 26628 [Source:MGI Symbol;Acc:MGI:5477122]	antisense	-3.06881	0.00168485
	Tmem40	transmembrane protein 40 [Source:MGI Symbol;Acc:MGI:2137870]	protein_coding	-3.64061	9.29659e-09
	Gm44090	predicted gene, 44090 [Source:MGI Symbol;Acc:MGI:5690482]	TEC	-3.89495	4.13204e-05
	9530062K07Rik	RIKEN cDNA 9530062K07 gene [Source:MGI Symbol;Acc:MGI:1925989]	bidirectional_promoter_lncRNA	-4.21149	0.00122094
	Gm14330	predicted gene 14330 [Source:MGI Symbol;Acc:MGI:3650200]	antisense	-5.64631	0.000290073
	Gm30055	predicted gene, 30055 [Source:MGI Symbol;Acc:MGI:5589214]	TEC	-5.66804	0.000424567
7	Klk1b22	kallikrein 1-related peptidase b22 [Source:MGI Symbol;Acc:MGI:95291]	protein_coding	8.84084	5.70518e-13
	Gm26793	predicted gene, 26793 [Source:MGI Symbol;Acc:MGI:5477287]	antisense	7.56685	9.85813e-10
	Gm7224	predicted gene 7224 [Source:MGI Symbol;Acc:MGI:3647435]	unprocessed_pseudogene	7.09487	9.29594e-08
	Gm3375	predicted gene 3375 [Source:MGI Symbol;Acc:MGI:3781553]	processed_pseudogene	6.96158	5.42919e-82
	Gm7180	predicted pseudogene 7180 [Source:MGI Symbol;Acc:MGI:3648560]	processed_pseudogene	5.61295	5.0768e-05
	Gm44675	predicted gene 44675 [Source:MGI Symbol;Acc:MGI:5753251]	TEC	5.47339	2.99081e-29
	Gm16251	predicted gene 16251 [Source:MGI Symbol;Acc:MGI:3826569]	antisense	5.26342	0.000251574
	Gm4366	predicted gene 4366 [Source:MGI Symbol;Acc:MGI:3782551]	processed_pseudogene	4.29453	3.6579e-113
	Gm5905	predicted gene 5905 [Source:MGI Symbol;Acc:MGI:3647422]	processed_pseudogene	4.24018	5.56664e-35
	Gm5898	predicted gene 5898 [Source:MGI Symbol;Acc:MGI:3644921]	processed_pseudogene	4.05642	1.46777e-16
	Gm19963	predicted gene, 19963 [Source:MGI Symbol;Acc:MGI:5012148]	processed_pseudogene	3.58192	0.00098665
	Gm5900	predicted pseudogene 5900 [Source:MGI Symbol;Acc:MGI:3643907]	processed_pseudogene	3.37849	2.59734e-16
	Cacng6	calcium channel, voltage-dependent, gamma subunit 6 [Source:MGI Symbol;Acc:MGI:1859168]	protein_coding	3.10267	6.74372e-36
	Gm4353	predicted gene 4353 [Source:MGI Symbol;Acc:MGI:3782538]	protein_coding	3.07158	2.21629e-06
	1500002F19Rik	RIKEN cDNA 1500002F19 gene [Source:MGI Symbol;Acc:MGI:1923933]	processed_transcript	2.4488	6.29973e-05
	Hddc3	HD domain containing 3 [Source:MGI Symbol;Acc:MGI:1915945]	protein_coding	2.28121	6.34402e-37
	Irgc1	immunity-related GTPase family, cinema 1 [Source:MGI Symbol;Acc:MGI:2685948]	protein_coding	1.83997	0.00206975
	Tnnt1	troponin T1, skeletal, slow [Source:MGI Symbol;Acc:MGI:1333868]	protein_coding	1.53567	1.33809e-06
	Hbb-bs	hemoglobin, beta adult s chain [Source:MGI Symbol;Acc:MGI:5474852]	protein_coding	1.53195	1.70436e-20
	P4ha3	procollagen-proline, 2-oxoglutarate 4-dioxygenase (proline 4-hydroxylase), alpha polypeptide III [Source:MGI Symbol;Acc:MGI:2444049]	protein_coding	1.45443	3.7381e-11
	Apoc1	apolipoprotein C-I [Source:MGI Symbol;Acc:MGI:88053]	protein_coding	1.41054	0.00424837
	Trappc6a	trafficking protein particle complex 6A [Source:MGI Symbol;Acc:MGI:1914341]	protein_coding	1.39545	6.02206e-15
	Lsp1	lymphocyte specific 1 [Source:MGI Symbol;Acc:MGI:96832]	protein_coding	1.29194	9.47325e-08
	Mrgprf	MAS-related GPR, member F [Source:MGI Symbol;Acc:MGI:2384823]	protein_coding	1.2395	0.00107494
	Gm15506	predicted gene 15506 [Source:MGI Symbol;Acc:MGI:3782954]	processed_transcript	1.20183	1.36479e-05
	Ucp2	uncoupling protein 2 (mitochondrial, proton carrier) [Source:MGI Symbol;Acc:MGI:109354]	protein_coding	1.14471	1.06944e-12
	Folh1	folate hydrolase 1 [Source:MGI Symbol;Acc:MGI:1858193]	protein_coding	1.05039	0.000327924
	Lrrc51	leucine rich repeat containing 51 [Source:MGI Symbol;Acc:MGI:1916608]	protein_coding	1.03119	0.000416796
	Coa4	cytochrome c oxidase assembly factor 4 [Source:MGI Symbol;Acc:MGI:1915435]	protein_coding	0.981401	0.000226675
	Ndn	necdin [Source:MGI Symbol;Acc:MGI:97290]	protein_coding	0.96404	3.15732e-20
	Neu3	neuraminidase 3 [Source:MGI Symbol;Acc:MGI:1355305]	protein_coding	0.892244	0.0028452
	Lrrc27	leucine rich repeat containing 27 [Source:MGI Symbol;Acc:MGI:1923862]	protein_coding	0.856524	6.83509e-06
	Me3	malic enzyme 3, NADP(+)-dependent, mitochondrial [Source:MGI Symbol;Acc:MGI:1916679]	protein_coding	0.809757	3.30428e-09
	Emp3	epithelial membrane protein 3 [Source:MGI Symbol;Acc:MGI:1098729]	protein_coding	0.792345	0.00484532
	Kptn	kaptin [Source:MGI Symbol;Acc:MGI:1890380]	protein_coding	0.759632	8.69863e-08
	Dbp	D site albumin promoter binding protein [Source:MGI Symbol;Acc:MGI:94866]	protein_coding	0.745479	3.66258e-08
	Fah	fumarylacetoacetate hydrolase [Source:MGI Symbol;Acc:MGI:95482]	protein_coding	0.641642	0.000110963
	Etfb	electron transferring flavoprotein, beta polypeptide [Source:MGI Symbol;Acc:MGI:106098]	protein_coding	0.634361	0.00443767
	3300002P13Rik	RIKEN cDNA 3300002P13 gene [Source:MGI Symbol;Acc:MGI:1917480]	lincRNA	0.625821	0.00121571
	Relt	RELT tumor necrosis factor receptor [Source:MGI Symbol;Acc:MGI:2443373]	protein_coding	0.622451	5.51564e-06
	Atg16l2	autophagy related 16-like 2 (S. cerevisiae) [Source:MGI Symbol;Acc:MGI:1920933]	protein_coding	0.621485	2.97316e-06
	Tmem160	transmembrane protein 160 [Source:MGI Symbol;Acc:MGI:1916344]	protein_coding	0.573416	2.09365e-05
	Ethe1	ethylmalonic encephalopathy 1 [Source:MGI Symbol;Acc:MGI:1913321]	protein_coding	0.556692	0.00174494
	Coq8b	coenzyme Q8B [Source:MGI Symbol;Acc:MGI:1924139]	protein_coding	0.548656	0.00086563
	Ech1	enoyl coenzyme A hydratase 1, peroxisomal [Source:MGI Symbol;Acc:MGI:1858208]	protein_coding	0.527998	1.77896e-05
	Cavin3	caveolae associated 3 [Source:MGI Symbol;Acc:MGI:1923422]	protein_coding	0.518061	0.000621147
	Prmt1	protein arginine N-methyltransferase 1 [Source:MGI Symbol;Acc:MGI:107846]	protein_coding	0.515424	6.67128e-06
	Stard10	START domain containing 10 [Source:MGI Symbol;Acc:MGI:1860093]	protein_coding	0.510375	0.000596439
	Ppfia3	protein tyrosine phosphatase, receptor type, f polypeptide (PTPRF), interacting protein (liprin), alpha 3 [Source:MGI Symbol;Acc:MGI:1924037]	protein_coding	0.508817	1.26628e-06
	Mfge8	milk fat globule-EGF factor 8 protein [Source:MGI Symbol;Acc:MGI:102768]	protein_coding	0.502493	8.82196e-07
	Mrpl23	mitochondrial ribosomal protein L23 [Source:MGI Symbol;Acc:MGI:1196612]	protein_coding	0.493353	0.000625765
	Sgf29	SAGA complex associated factor 29 [Source:MGI Symbol;Acc:MGI:1922815]	protein_coding	0.490472	0.00517206
	Bcl7c	B cell CLL/lymphoma 7C [Source:MGI Symbol;Acc:MGI:1332237]	protein_coding	0.488058	0.000549367
	Tfpt	TCF3 (E2A) fusion partner [Source:MGI Symbol;Acc:MGI:1916964]	protein_coding	0.468579	0.000701913
	Irf2bp1	interferon regulatory factor 2 binding protein 1 [Source:MGI Symbol;Acc:MGI:2442159]	protein_coding	0.464141	0.000170687
	Ftl1	ferritin light polypeptide 1 [Source:MGI Symbol;Acc:MGI:95589]	protein_coding	0.463352	0.000121613
	Nr1h2	nuclear receptor subfamily 1, group H, member 2 [Source:MGI Symbol;Acc:MGI:1352463]	protein_coding	0.453671	0.000145816
	Pnkp	polynucleotide kinase 3'- phosphatase [Source:MGI Symbol;Acc:MGI:1891698]	protein_coding	0.451947	0.00248422
	Pih1d1	PIH1 domain containing 1 [Source:MGI Symbol;Acc:MGI:1916095]	protein_coding	0.451163	0.00204836
	Aqp11	aquaporin 11 [Source:MGI Symbol;Acc:MGI:1913583]	protein_coding	0.447521	0.0039898
	Tmem143	transmembrane protein 143 [Source:MGI Symbol;Acc:MGI:1917459]	protein_coding	0.447	0.001926
	Rdh13	retinol dehydrogenase 13 (all-trans and 9-cis) [Source:MGI Symbol;Acc:MGI:1918732]	protein_coding	0.446503	0.00047446
	Apoe	apolipoprotein E [Source:MGI Symbol;Acc:MGI:88057]	protein_coding	0.444946	4.8107e-05
	Eml2	echinoderm microtubule associated protein like 2 [Source:MGI Symbol;Acc:MGI:1919455]	protein_coding	0.44368	1.11059e-05
	Ap2s1	adaptor-related protein complex 2, sigma 1 subunit [Source:MGI Symbol;Acc:MGI:2141861]	protein_coding	0.442191	0.000231407
	Zfp787	zinc finger protein 787 [Source:MGI Symbol;Acc:MGI:1914359]	protein_coding	0.441362	0.00339936
	Mypop	Myb-related transcription factor, partner of profilin [Source:MGI Symbol;Acc:MGI:2446472]	protein_coding	0.436778	0.00135591
	Osbpl5	oxysterol binding protein-like 5 [Source:MGI Symbol;Acc:MGI:1930265]	protein_coding	0.436308	0.00073545
	Oraov1	oral cancer overexpressed 1 [Source:MGI Symbol;Acc:MGI:1919534]	protein_coding	0.425846	0.00210919
	Sergef	secretion regulating guanine nucleotide exchange factor [Source:MGI Symbol;Acc:MGI:1351630]	protein_coding	0.425347	0.00203407
	Lrrc28	leucine rich repeat containing 28 [Source:MGI Symbol;Acc:MGI:1915689]	protein_coding	0.417071	0.0022614
	Selenow	selenoprotein W [Source:MGI Symbol;Acc:MGI:1100878]	protein_coding	0.41308	0.000764363
	Tsen34	tRNA splicing endonuclease subunit 34 [Source:MGI Symbol;Acc:MGI:1913328]	protein_coding	0.412998	0.000612331
	Scn1b	sodium channel, voltage-gated, type I, beta [Source:MGI Symbol;Acc:MGI:98247]	protein_coding	0.412753	0.000538653
	Axl	AXL receptor tyrosine kinase [Source:MGI Symbol;Acc:MGI:1347244]	protein_coding	0.410067	0.000487168
	Yif1b	Yip1 interacting factor homolog B (S. cerevisiae) [Source:MGI Symbol;Acc:MGI:1924504]	protein_coding	0.409442	0.00524114
	Rpl28	ribosomal protein L28 [Source:MGI Symbol;Acc:MGI:101839]	protein_coding	0.408533	0.000513472
	Ccdc9	coiled-coil domain containing 9 [Source:MGI Symbol;Acc:MGI:1921443]	protein_coding	0.394844	0.000496494
	Cadm4	cell adhesion molecule 4 [Source:MGI Symbol;Acc:MGI:2449088]	protein_coding	0.392123	0.000137663
	Maz	MYC-associated zinc finger protein (purine-binding transcription factor) [Source:MGI Symbol;Acc:MGI:1338823]	protein_coding	0.391791	0.00224925
	Sae1	SUMO1 activating enzyme subunit 1 [Source:MGI Symbol;Acc:MGI:1929264]	protein_coding	0.390631	0.000300688
	Kctd13	potassium channel tetramerisation domain containing 13 [Source:MGI Symbol;Acc:MGI:1923739]	protein_coding	0.390227	0.000302521
	Bckdk	branched chain ketoacid dehydrogenase kinase [Source:MGI Symbol;Acc:MGI:1276121]	protein_coding	0.383741	0.00118408
	Zfp771	zinc finger protein 771 [Source:MGI Symbol;Acc:MGI:2442050]	protein_coding	0.3801	0.00160744
	Spon1	spondin 1, (f-spondin) extracellular matrix protein [Source:MGI Symbol;Acc:MGI:2385287]	protein_coding	0.376546	0.000310439
	Napa	N-ethylmaleimide sensitive fusion protein attachment protein alpha [Source:MGI Symbol;Acc:MGI:104563]	protein_coding	0.374232	0.000623181
	Grik5	glutamate receptor, ionotropic, kainate 5 (gamma 2) [Source:MGI Symbol;Acc:MGI:95818]	protein_coding	0.371073	0.0052436
	Rpl18	ribosomal protein L18 [Source:MGI Symbol;Acc:MGI:98003]	protein_coding	0.368011	0.00297093
	Rps3	ribosomal protein S3 [Source:MGI Symbol;Acc:MGI:1350917]	protein_coding	0.362155	0.000126831
	Brsk1	BR serine/threonine kinase 1 [Source:MGI Symbol;Acc:MGI:2685946]	protein_coding	0.356279	0.00107123
	Ppme1	protein phosphatase methylesterase 1 [Source:MGI Symbol;Acc:MGI:1919840]	protein_coding	0.354732	0.000473202
	Tbc1d17	TBC1 domain family, member 17 [Source:MGI Symbol;Acc:MGI:2449973]	protein_coding	0.354403	0.00169815
	Ypel3	yippee like 3 [Source:MGI Symbol;Acc:MGI:1913340]	protein_coding	0.343611	0.00119543
	Ppp1r37	protein phosphatase 1, regulatory subunit 37 [Source:MGI Symbol;Acc:MGI:2687042]	protein_coding	0.342123	0.00295711
	Nop53	NOP53 ribosome biogenesis factor [Source:MGI Symbol;Acc:MGI:2154441]	protein_coding	0.339975	0.00354453
	Eif3f	eukaryotic translation initiation factor 3, subunit F [Source:MGI Symbol;Acc:MGI:1913335]	protein_coding	0.333681	0.00114207
	Ap3s2	adaptor-related protein complex 3, sigma 2 subunit [Source:MGI Symbol;Acc:MGI:1337060]	protein_coding	0.333259	0.00315832
	Apbb1	amyloid beta (A4) precursor protein-binding, family B, member 1 [Source:MGI Symbol;Acc:MGI:107765]	protein_coding	0.330608	0.00200343
	Clpb	ClpB caseinolytic peptidase B [Source:MGI Symbol;Acc:MGI:1100517]	protein_coding	0.327669	0.00244096
	Egln2	egl-9 family hypoxia-inducible factor 2 [Source:MGI Symbol;Acc:MGI:1932287]	protein_coding	0.327063	0.00440194
	Rps19	ribosomal protein S19 [Source:MGI Symbol;Acc:MGI:1333780]	protein_coding	0.324751	0.00313924
	Cox6b1	cytochrome c oxidase, subunit 6B1 [Source:MGI Symbol;Acc:MGI:107460]	protein_coding	0.324159	0.00231325
	Opa3	optic atrophy 3 [Source:MGI Symbol;Acc:MGI:2686271]	protein_coding	0.323836	0.00587558
	Rps13	ribosomal protein S13 [Source:MGI Symbol;Acc:MGI:1915302]	protein_coding	0.31824	0.00149474
	Nucb1	nucleobindin 1 [Source:MGI Symbol;Acc:MGI:97388]	protein_coding	0.309319	0.00424413
	Numbl	numb-like [Source:MGI Symbol;Acc:MGI:894702]	protein_coding	0.306269	0.00581065
	Rps5	ribosomal protein S5 [Source:MGI Symbol;Acc:MGI:1097682]	protein_coding	0.288815	0.00538534
	Rab6a	RAB6A, member RAS oncogene family [Source:MGI Symbol;Acc:MGI:894313]	protein_coding	-0.290796	0.00316277
	Zfp180	zinc finger protein 180 [Source:MGI Symbol;Acc:MGI:1923701]	protein_coding	-0.332661	0.00486181
	Gabrb3	gamma-aminobutyric acid (GABA) A receptor, subunit beta 3 [Source:MGI Symbol;Acc:MGI:95621]	protein_coding	-0.389699	0.00113859
	Rsf1	remodeling and spacing factor 1 [Source:MGI Symbol;Acc:MGI:2682305]	protein_coding	-0.423302	0.00266254
	Plekha1	pleckstrin homology domain containing, family A (phosphoinositide binding specific) member 1 [Source:MGI Symbol;Acc:MGI:2442213]	protein_coding	-0.437555	0.000886026
	Nipa1	non imprinted in Prader-Willi/Angelman syndrome 1 homolog (human) [Source:MGI Symbol;Acc:MGI:2442058]	protein_coding	-0.447443	0.00139358
	Zfp146	zinc finger protein 146 [Source:MGI Symbol;Acc:MGI:1347092]	protein_coding	-0.455878	0.00309933
	Ccnd1	cyclin D1 [Source:MGI Symbol;Acc:MGI:88313]	protein_coding	-0.464937	0.000305549
	Tnrc6a	trinucleotide repeat containing 6a [Source:MGI Symbol;Acc:MGI:2385292]	protein_coding	-0.474525	0.000546126
	Zfp84	zinc finger protein 84 [Source:MGI Symbol;Acc:MGI:107780]	protein_coding	-0.476788	0.00580569
	9330162G02Rik	RIKEN cDNA 9330162G02 gene [Source:MGI Symbol;Acc:MGI:2442217]	TEC	-0.477517	0.00393735
	Kcnj11	potassium inwardly rectifying channel, subfamily J, member 11 [Source:MGI Symbol;Acc:MGI:107501]	protein_coding	-0.500934	0.000321296
	Peg3	paternally expressed 3 [Source:MGI Symbol;Acc:MGI:104748]	protein_coding	-0.506744	0.000187081
	Ube3a	ubiquitin protein ligase E3A [Source:MGI Symbol;Acc:MGI:105098]	protein_coding	-0.507935	0.000464873
	Zfp715	zinc finger protein 715 [Source:MGI Symbol;Acc:MGI:1917180]	protein_coding	-0.508582	0.00306071
	Zfp788	zinc finger protein 788 [Source:MGI Symbol;Acc:MGI:1914857]	protein_coding	-0.51691	0.00525811
	Zfp772	zinc finger protein 772 [Source:MGI Symbol;Acc:MGI:2385265]	protein_coding	-0.518989	0.00539146
	Ipo7	importin 7 [Source:MGI Symbol;Acc:MGI:2152414]	protein_coding	-0.530468	0.00132639
	Tjp1	tight junction protein 1 [Source:MGI Symbol;Acc:MGI:98759]	protein_coding	-0.543193	2.15925e-05
	Tead1	TEA domain family member 1 [Source:MGI Symbol;Acc:MGI:101876]	protein_coding	-0.574382	0.00101378
	Pde8a	phosphodiesterase 8A [Source:MGI Symbol;Acc:MGI:1277116]	protein_coding	-0.574664	0.0025692
	Rnf169	ring finger protein 169 [Source:MGI Symbol;Acc:MGI:1920257]	protein_coding	-0.580526	8.97104e-08
	Smg1	SMG1 homolog, phosphatidylinositol 3-kinase-related kinase (C. elegans) [Source:MGI Symbol;Acc:MGI:1919742]	protein_coding	-0.582324	0.00100664
	Pde3b	phosphodiesterase 3B, cGMP-inhibited [Source:MGI Symbol;Acc:MGI:1333863]	protein_coding	-0.623128	0.00285812
	Thrsp	thyroid hormone responsive [Source:MGI Symbol;Acc:MGI:109126]	protein_coding	-0.636364	1.0173e-05
	Cox6a2	cytochrome c oxidase subunit 6A2 [Source:MGI Symbol;Acc:MGI:104649]	protein_coding	-0.640078	0.00496844
	Zfp111	zinc finger protein 111 [Source:MGI Symbol;Acc:MGI:1929114]	protein_coding	-0.665419	0.0028119
	Zfp329	zinc finger protein 329 [Source:MGI Symbol;Acc:MGI:1921283]	protein_coding	-0.676372	0.00306486
	Gm42372	predicted gene, 42372 [Source:MGI Symbol;Acc:MGI:5625257]	protein_coding	-0.738044	1.87971e-11
	Ccp110	centriolar coiled coil protein 110 [Source:MGI Symbol;Acc:MGI:2141942]	protein_coding	-0.755685	4.65302e-05
	Luzp2	leucine zipper protein 2 [Source:MGI Symbol;Acc:MGI:1889615]	protein_coding	-0.76477	9.9913e-06
	A230056P14Rik	RIKEN cDNA A230056P14 gene [Source:MGI Symbol;Acc:MGI:2444856]	processed_transcript	-0.788905	0.00129423
	Ccdc61	coiled-coil domain containing 61 [Source:MGI Symbol;Acc:MGI:2685005]	protein_coding	-0.797975	0.00129939
	Rammet	RNMT actvating mRNA cap methylating subunit [Source:MGI Symbol;Acc:MGI:1914398]	protein_coding	-0.802684	1.27908e-09
	Snhg14	small nucleolar RNA host gene 14 [Source:MGI Symbol;Acc:MGI:1289201]	processed_transcript	-0.809879	2.99624e-05
	Mrpl48	mitochondrial ribosomal protein L48 [Source:MGI Symbol;Acc:MGI:1289321]	protein_coding	-0.842084	8.84468e-13
	Pgm2l1	phosphoglucomutase 2-like 1 [Source:MGI Symbol;Acc:MGI:1918224]	protein_coding	-0.847682	1.50456e-06
	Eri2	exoribonuclease 2 [Source:MGI Symbol;Acc:MGI:1918401]	protein_coding	-0.86754	0.000526219
	Gm37494	predicted gene, 37494 [Source:MGI Symbol;Acc:MGI:5610722]	lincRNA	-0.97542	5.35805e-06
	Itpripl2	inositol 1,4,5-triphosphate receptor interacting protein-like 2 [Source:MGI Symbol;Acc:MGI:2442416]	protein_coding	-1.0406	7.49452e-05
	Gm44562	predicted gene 44562 [Source:MGI Symbol;Acc:MGI:5753138]	TEC	-1.04375	0.00102045
	Tmc7	transmembrane channel-like gene family 7 [Source:MGI Symbol;Acc:MGI:2443317]	protein_coding	-1.05603	2.49638e-07
	A730056A06Rik	RIKEN cDNA A730056A06 gene [Source:MGI Symbol;Acc:MGI:2442718]	antisense	-1.12999	0.003474
	Tmem159	transmembrane protein 159 [Source:MGI Symbol;Acc:MGI:1925752]	protein_coding	-1.14616	3.07032e-08
	Pop4	processing of precursor 4, ribonuclease P/MRP family, (S. cerevisiae) [Source:MGI Symbol;Acc:MGI:1913411]	protein_coding	-1.25051	2.77258e-15
	Il18bp	interleukin 18 binding protein [Source:MGI Symbol;Acc:MGI:1333800]	protein_coding	-1.30168	7.62427e-06
	Tmc4	transmembrane channel-like gene family 4 [Source:MGI Symbol;Acc:MGI:2669035]	protein_coding	-1.34029	0.000123584
	Pglyrp1	peptidoglycan recognition protein 1 [Source:MGI Symbol;Acc:MGI:1345092]	protein_coding	-1.37907	0.000103438
	Gm45441	predicted gene 45441 [Source:MGI Symbol;Acc:MGI:5791277]	antisense	-1.45303	0.000653428
	A830073O21Rik	RIKEN cDNA A830073O21 gene [Source:MGI Symbol;Acc:MGI:2443692]	TEC	-1.61075	0.000870329
	Zfp109	zinc finger protein 109 [Source:MGI Symbol;Acc:MGI:1929099]	protein_coding	-1.63065	3.35621e-08
	E230029C05Rik	RIKEN cDNA E230029C05 gene [Source:MGI Symbol;Acc:MGI:2442580]	processed_transcript	-1.76582	8.17995e-05
	Lgals4	lectin, galactose binding, soluble 4 [Source:MGI Symbol;Acc:MGI:107536]	protein_coding	-1.7707	8.56212e-05
	Gm44644	predicted gene 44644 [Source:MGI Symbol;Acc:MGI:5753220]	lincRNA	-1.81649	0.00232439
	Gm45591	predicted gene 45591 [Source:MGI Symbol;Acc:MGI:5791427]	sense_intronic	-1.84795	0.00310304
	9330104G04Rik	RIKEN cDNA 9330104G04 gene [Source:MGI Symbol;Acc:MGI:2445112]	lincRNA	-2.09929	4.60454e-12
	Pycard	PYD and CARD domain containing [Source:MGI Symbol;Acc:MGI:1931465]	protein_coding	-2.15928	1.36778e-06
	B230311B06Rik	RIKEN cDNA B230311B06 gene [Source:MGI Symbol;Acc:MGI:2686541]	lincRNA	-2.2484	0.00130751
	Gm44831	predicted gene 44831 [Source:MGI Symbol;Acc:MGI:5753407]	TEC	-2.59243	0.00121564
	Oscar	osteoclast associated receptor [Source:MGI Symbol;Acc:MGI:2179720]	protein_coding	-2.9731	4.22076e-05
	Eps8l1	EPS8-like 1 [Source:MGI Symbol;Acc:MGI:1914675]	protein_coding	-3.12786	7.31417e-15
	Gm29443	predicted gene 29443 [Source:MGI Symbol;Acc:MGI:5580149]	antisense	-3.36337	0.00265033
	Myo7a	myosin VIIA [Source:MGI Symbol;Acc:MGI:104510]	protein_coding	-3.39468	6.10178e-42
	Gm44742	predicted gene 44742 [Source:MGI Symbol;Acc:MGI:5753318]	TEC	-3.80288	0.000101106
	Gm34121	predicted gene, 34121 [Source:MGI Symbol;Acc:MGI:5593280]	processed_transcript	-4.50495	0.000342818
	Gm18310	predicted gene, 18310 [Source:MGI Symbol;Acc:MGI:5010495]	TEC	-4.74697	0.000203775
	Gm44677	predicted gene 44677 [Source:MGI Symbol;Acc:MGI:5753253]	TEC	-4.95348	7.73558e-22
	Trim5	tripartite motif-containing 5 [Source:MGI Symbol;Acc:MGI:3646853]	protein_coding	-6.44978	4.06262e-06
	Gm45130	predicted gene 45130 [Source:MGI Symbol;Acc:MGI:5753706]	TEC	-6.64552	1.58855e-06
	Gm45793	predicted gene 45793 [Source:MGI Symbol;Acc:MGI:5804908]	TEC	-6.71289	1.02009e-06
	Trim12a	tripartite motif-containing 12A [Source:MGI Symbol;Acc:MGI:1923931]	protein_coding	-7.05315	2.2312e-08
	Trim30d	tripartite motif-containing 30D [Source:MGI Symbol;Acc:MGI:3035181]	protein_coding	-7.0884	8.67241e-08
8	Rps26-ps1	ribosomal protein S26, pseudogene 1 [Source:MGI Symbol;Acc:MGI:3704322]	transcribed_processed_pseudogene	6.49241	1.55454e-72
	Nudc-ps1	nuclear distribution gene C homolog (Aspergillus), pseudogene 1 [Source:MGI Symbol;Acc:MGI:2142657]	processed_pseudogene	5.08504	1.982e-44
	Gm7730	predicted gene 7730 [Source:MGI Symbol;Acc:MGI:3647355]	processed_pseudogene	4.17573	5.49898e-16
	Gm2225	predicted gene 2225 [Source:MGI Symbol;Acc:MGI:3780395]	processed_pseudogene	3.89722	6.92524e-10
	Gm35021	predicted gene, 35021 [Source:MGI Symbol;Acc:MGI:5594180]	processed_transcript	3.61473	3.0148e-18
	Cd209b	CD209b antigen [Source:MGI Symbol;Acc:MGI:1916415]	protein_coding	2.28779	0.00215309
	Gm18860	predicted gene, 18860 [Source:MGI Symbol;Acc:MGI:5011045]	processed_pseudogene	1.77826	0.00260257
	Gm10282	predicted pseudogene 10282 [Source:MGI Symbol;Acc:MGI:3704312]	protein_coding	1.50846	4.15968e-17
	Il12rb1	interleukin 12 receptor, beta 1 [Source:MGI Symbol;Acc:MGI:104579]	protein_coding	1.4978	0.00321614
	Plvap	plasmalemma vesicle associated protein [Source:MGI Symbol;Acc:MGI:1890497]	protein_coding	1.49296	5.25129e-19
	Zswim4	zinc finger SWIM-type containing 4 [Source:MGI Symbol;Acc:MGI:2443726]	protein_coding	1.49083	2.96199e-38
	Ccl17	chemokine (C-C motif) ligand 17 [Source:MGI Symbol;Acc:MGI:1329039]	protein_coding	1.24934	0.00152434
	Sfrp1	secreted frizzled-related protein 1 [Source:MGI Symbol;Acc:MGI:892014]	protein_coding	1.00529	8.88319e-09
	Eif4ebp1	eukaryotic translation initiation factor 4E binding protein 1 [Source:MGI Symbol;Acc:MGI:103267]	protein_coding	0.854569	0.000495664
	Ssbp4	single stranded DNA binding protein 4 [Source:MGI Symbol;Acc:MGI:1924150]	protein_coding	0.852791	4.8947e-12
	Rpl19-ps11	ribosomal protein L19, pseudogene 11 [Source:MGI Symbol;Acc:MGI:3642193]	processed_pseudogene	0.82059	0.0028427
	Trappc2l	trafficking protein particle complex 2-like [Source:MGI Symbol;Acc:MGI:1916295]	protein_coding	0.810087	1.87981e-10
	Piezo1	piezo-type mechanosensitive ion channel component 1 [Source:MGI Symbol;Acc:MGI:3603204]	protein_coding	0.729387	0.00201865
	Ocel1	occludin/ELL domain containing 1 [Source:MGI Symbol;Acc:MGI:1924340]	protein_coding	0.70522	2.27763e-05
	Hapln4	hyaluronan and proteoglycan link protein 4 [Source:MGI Symbol;Acc:MGI:2679531]	protein_coding	0.682826	2.8955e-09
	Rex1bd	required for excision 1-B domain containing [Source:MGI Symbol;Acc:MGI:1913712]	protein_coding	0.630142	1.55787e-06
	Zfp423	zinc finger protein 423 [Source:MGI Symbol;Acc:MGI:1891217]	protein_coding	0.627017	0.00135498
	Afg3l1	AFG3-like AAA ATPase 1 [Source:MGI Symbol;Acc:MGI:1928277]	protein_coding	0.618389	9.94842e-08
	1700030J22Rik	RIKEN cDNA 1700030J22 gene [Source:MGI Symbol;Acc:MGI:1916778]	protein_coding	0.614763	0.000554803
	Mmp15	matrix metallopeptidase 15 [Source:MGI Symbol;Acc:MGI:109320]	protein_coding	0.570477	0.000226591
	Psmb10	proteasome (prosome, macropain) subunit, beta type 10 [Source:MGI Symbol;Acc:MGI:1096380]	protein_coding	0.563629	5.1723e-06
	Gipc1	GIPC PDZ domain containing family, member 1 [Source:MGI Symbol;Acc:MGI:1926252]	protein_coding	0.563188	2.99416e-07
	Ctu2	cytosolic thiouridylase subunit 2 [Source:MGI Symbol;Acc:MGI:1914215]	protein_coding	0.544421	0.000868787
	Mcph1	microcephaly, primary autosomal recessive 1 [Source:MGI Symbol;Acc:MGI:2443308]	protein_coding	0.542034	0.00431145
	Fbxw9	F-box and WD-40 domain protein 9 [Source:MGI Symbol;Acc:MGI:1915878]	protein_coding	0.538811	0.000648435
	Dbndd1	dysbindin (dystrobrevin binding protein 1) domain containing 1 [Source:MGI Symbol;Acc:MGI:1919435]	protein_coding	0.536391	0.00145846
	Gtpbp3	GTP binding protein 3 [Source:MGI Symbol;Acc:MGI:1917609]	protein_coding	0.522061	6.41078e-05
	Asna1	arsA arsenite transporter, ATP-binding, homolog 1 (bacterial) [Source:MGI Symbol;Acc:MGI:1928379]	protein_coding	0.517709	8.83339e-06
	Zfpm1	zinc finger protein, multitype 1 [Source:MGI Symbol;Acc:MGI:1095400]	protein_coding	0.516742	0.000645283
	Scrg1	scrapie responsive gene 1 [Source:MGI Symbol;Acc:MGI:1328308]	protein_coding	0.513021	0.00168994
	Gmip	Gem-interacting protein [Source:MGI Symbol;Acc:MGI:1926066]	protein_coding	0.507555	0.00519313
	Fam32a	family with sequence similarity 32, member A [Source:MGI Symbol;Acc:MGI:1915172]	protein_coding	0.492817	2.95558e-06
	Kcnn1	potassium intermediate/small conductance calcium-activated channel, subfamily N, member 1 [Source:MGI Symbol;Acc:MGI:1933993]	protein_coding	0.486204	0.00248427
	Rab4a	RAB4A, member RAS oncogene family [Source:MGI Symbol;Acc:MGI:105069]	protein_coding	0.474522	3.70369e-05
	Smim19	small integral membrane protein 19 [Source:MGI Symbol;Acc:MGI:2142501]	protein_coding	0.473478	0.000247754
	Fcho1	FCH domain only 1 [Source:MGI Symbol;Acc:MGI:1921265]	protein_coding	0.466554	8.1742e-05
	Rnaseh2a	ribonuclease H2, large subunit [Source:MGI Symbol;Acc:MGI:1916974]	protein_coding	0.461758	0.00281041
	Lpl	lipoprotein lipase [Source:MGI Symbol;Acc:MGI:96820]	protein_coding	0.456995	0.00158604
	Katnb1	katanin p80 (WD40-containing) subunit B 1 [Source:MGI Symbol;Acc:MGI:1921437]	protein_coding	0.451089	0.000601343
	Tmem161a	transmembrane protein 161A [Source:MGI Symbol;Acc:MGI:2384577]	protein_coding	0.449778	0.00125454
	Rpl18a	ribosomal protein L18A [Source:MGI Symbol;Acc:MGI:1924058]	protein_coding	0.446042	4.64712e-05
	Kifc3	kinesin family member C3 [Source:MGI Symbol;Acc:MGI:109202]	protein_coding	0.432581	0.000190738
	Snapc2	small nuclear RNA activating complex, polypeptide 2 [Source:MGI Symbol;Acc:MGI:1914861]	protein_coding	0.428884	0.00248027
	Cdk10	cyclin-dependent kinase 10 [Source:MGI Symbol;Acc:MGI:2448549]	protein_coding	0.410627	0.000616793
	Pik3r2	phosphoinositide-3-kinase regulatory subunit 2 [Source:MGI Symbol;Acc:MGI:1098772]	protein_coding	0.388108	0.00135528
	Wdr83	WD repeat domain containing 83 [Source:MGI Symbol;Acc:MGI:1915086]	protein_coding	0.387039	0.00408887
	Jund	jun D proto-oncogene [Source:MGI Symbol;Acc:MGI:96648]	protein_coding	0.374026	0.00128713
	Cox4i1	cytochrome c oxidase subunit 4I1 [Source:MGI Symbol;Acc:MGI:88473]	protein_coding	0.372888	0.000281751
	Rpl13	ribosomal protein L13 [Source:MGI Symbol;Acc:MGI:105922]	protein_coding	0.365977	0.00183735
	Prdx2	peroxiredoxin 2 [Source:MGI Symbol;Acc:MGI:109486]	protein_coding	0.364126	0.00041591
	Cope	coatomer protein complex, subunit epsilon [Source:MGI Symbol;Acc:MGI:1891702]	protein_coding	0.347566	0.00139619
	Babam1	BRISC and BRCA1 A complex member 1 [Source:MGI Symbol;Acc:MGI:1915501]	protein_coding	0.344439	0.00388662
	Fkbp8	FK506 binding protein 8 [Source:MGI Symbol;Acc:MGI:1341070]	protein_coding	0.339008	0.00235668
	Coq9	coenzyme Q9 [Source:MGI Symbol;Acc:MGI:1915164]	protein_coding	0.330855	0.00241535
	Got2	glutamatic-oxaloacetic transaminase 2, mitochondrial [Source:MGI Symbol;Acc:MGI:95792]	protein_coding	0.294801	0.00408914
	Cyb5b	cytochrome b5 type B [Source:MGI Symbol;Acc:MGI:1913677]	protein_coding	-0.283166	0.00269272
	Ncan	neurocan [Source:MGI Symbol;Acc:MGI:104694]	protein_coding	-0.290109	0.00315321
	Klhl2	kelch-like 2, Mayven [Source:MGI Symbol;Acc:MGI:1924363]	protein_coding	-0.305557	0.00483819
	Clcn3	chloride channel, voltage-sensitive 3 [Source:MGI Symbol;Acc:MGI:103555]	protein_coding	-0.338836	0.00546343
	Dusp26	dual specificity phosphatase 26 (putative) [Source:MGI Symbol;Acc:MGI:1914209]	protein_coding	-0.365087	0.000235768
	Man2b1	mannosidase 2, alpha B1 [Source:MGI Symbol;Acc:MGI:107286]	protein_coding	-0.374281	0.00272999
	Cnot7	CCR4-NOT transcription complex, subunit 7 [Source:MGI Symbol;Acc:MGI:1298230]	protein_coding	-0.374994	0.00227032
	Mtmr7	myotubularin related protein 7 [Source:MGI Symbol;Acc:MGI:1891693]	protein_coding	-0.375975	0.000592403
	Tmem59l	transmembrane protein 59-like [Source:MGI Symbol;Acc:MGI:1915187]	protein_coding	-0.389203	0.000703564
	Papd5	PAP associated domain containing 5 [Source:MGI Symbol;Acc:MGI:1917820]	protein_coding	-0.409542	0.00581089
	Abce1	ATP-binding cassette, sub-family E (OABP), member 1 [Source:MGI Symbol;Acc:MGI:1195458]	protein_coding	-0.411561	0.00541072
	Adam9	a disintegrin and metallopeptidase domain 9 (meltrin gamma) [Source:MGI Symbol;Acc:MGI:105376]	protein_coding	-0.41484	0.00316919
	Vps37a	vacuolar protein sorting 37A [Source:MGI Symbol;Acc:MGI:1261835]	protein_coding	-0.420391	0.00206515
	Arhgef10	Rho guanine nucleotide exchange factor (GEF) 10 [Source:MGI Symbol;Acc:MGI:2444453]	protein_coding	-0.434439	0.00359038
	Msmo1	methylsterol monoxygenase 1 [Source:MGI Symbol;Acc:MGI:1913484]	protein_coding	-0.440068	3.73651e-05
	Cnep1r1	CTD nuclear envelope phosphatase 1 regulatory subunit 1 [Source:MGI Symbol;Acc:MGI:1921981]	protein_coding	-0.44748	0.00269715
	Gan	giant axonal neuropathy [Source:MGI Symbol;Acc:MGI:1890619]	protein_coding	-0.46032	0.000333206
	Csmd1	CUB and Sushi multiple domains 1 [Source:MGI Symbol;Acc:MGI:2137383]	protein_coding	-0.468948	0.00158946
	Dlc1	deleted in liver cancer 1 [Source:MGI Symbol;Acc:MGI:1354949]	protein_coding	-0.478602	8.19088e-05
	Nfat5	nuclear factor of activated T cells 5 [Source:MGI Symbol;Acc:MGI:1859333]	protein_coding	-0.486718	0.00464786
	Gcdh	glutaryl-Coenzyme A dehydrogenase [Source:MGI Symbol;Acc:MGI:104541]	protein_coding	-0.493584	0.000504985
	Kcnk1	potassium channel, subfamily K, member 1 [Source:MGI Symbol;Acc:MGI:109322]	protein_coding	-0.495604	7.68032e-05
	Sorbs2	sorbin and SH3 domain containing 2 [Source:MGI Symbol;Acc:MGI:1924574]	protein_coding	-0.496615	0.000450996
	Naf1	nuclear assembly factor 1 ribonucleoprotein [Source:MGI Symbol;Acc:MGI:2682306]	protein_coding	-0.511274	0.00501019
	Tmem184c	transmembrane protein 184C [Source:MGI Symbol;Acc:MGI:2384562]	protein_coding	-0.527036	0.00169325
	Chd9	chromodomain helicase DNA binding protein 9 [Source:MGI Symbol;Acc:MGI:1924001]	protein_coding	-0.528243	0.00377722
	Smarca5	SWI/SNF related, matrix associated, actin dependent regulator of chromatin, subfamily a, member 5 [Source:MGI Symbol;Acc:MGI:1935129]	protein_coding	-0.531962	0.0010154
	Nek1	NIMA (never in mitosis gene a)-related expressed kinase 1 [Source:MGI Symbol;Acc:MGI:97303]	protein_coding	-0.549243	0.00495324
	Mri1	methylthioribose-1-phosphate isomerase 1 [Source:MGI Symbol;Acc:MGI:1915123]	protein_coding	-0.594992	0.000709734
	Micu3	mitochondrial calcium uptake family, member 3 [Source:MGI Symbol;Acc:MGI:1925756]	protein_coding	-0.598971	0.000122213
	Pcnx2	pecanex homolog 2 [Source:MGI Symbol;Acc:MGI:2445010]	protein_coding	-0.599519	1.595e-06
	9330121K16Rik	RIKEN cDNA 9330121K16 gene [Source:MGI Symbol;Acc:MGI:2443625]	TEC	-0.605369	0.00382542
	Otud4	OTU domain containing 4 [Source:MGI Symbol;Acc:MGI:1098801]	protein_coding	-0.643112	0.000912697
	Trmt9b	tRNA methyltransferase 9B [Source:MGI Symbol;Acc:MGI:2442328]	protein_coding	-0.674152	0.000345454
	Zfp617	zinc finger protein 617 [Source:MGI Symbol;Acc:MGI:2684459]	protein_coding	-0.721631	0.000230487
	C78859	expressed sequence C78859 [Source:MGI Symbol;Acc:MGI:2142856]	lincRNA	-0.730433	0.0003018
	Hook3	hook microtubule tethering protein 3 [Source:MGI Symbol;Acc:MGI:2443554]	protein_coding	-0.79701	3.94589e-05
	Hhip	Hedgehog-interacting protein [Source:MGI Symbol;Acc:MGI:1341847]	protein_coding	-0.798165	0.00355615
	Neto2	neuropilin (NRP) and tolloid (TLL)-like 2 [Source:MGI Symbol;Acc:MGI:1921763]	protein_coding	-0.860051	1.23052e-05
	Uba52	ubiquitin A-52 residue ribosomal protein fusion product 1 [Source:MGI Symbol;Acc:MGI:98887]	protein_coding	-0.980748	1.94904e-07
	Gm26721	predicted gene, 26721 [Source:MGI Symbol;Acc:MGI:5477215]	lincRNA	-1.04344	0.00554928
	Sgcz	sarcoglycan zeta [Source:MGI Symbol;Acc:MGI:2388820]	protein_coding	-1.06073	0.00369506
	Zfp963	zinc finger protein 963 [Source:MGI Symbol;Acc:MGI:4867078]	protein_coding	-1.22983	0.0036439
	Scoc	short coiled-coil protein [Source:MGI Symbol;Acc:MGI:1927654]	protein_coding	-1.40025	1.13295e-32
	Fut10	fucosyltransferase 10 [Source:MGI Symbol;Acc:MGI:2384748]	protein_coding	-1.41786	1.15946e-08
	Hpgd	hydroxyprostaglandin dehydrogenase 15 (NAD) [Source:MGI Symbol;Acc:MGI:108085]	protein_coding	-1.43655	4.81726e-07
	Slc5a5	solute carrier family 5 (sodium iodide symporter), member 5 [Source:MGI Symbol;Acc:MGI:2149330]	protein_coding	-1.47289	3.22355e-14
	Gm10033	predicted gene 10033 [Source:MGI Symbol;Acc:MGI:3642803]	transcribed_unprocessed_pseudogene	-1.9463	1.75411e-13
	Gm45470	predicted gene 45470 [Source:MGI Symbol;Acc:MGI:5791306]	antisense	-3.15781	0.000377375
	Gm45702	predicted gene 45702 [Source:MGI Symbol;Acc:MGI:5804817]	lincRNA	-3.8589	0.00095672
	Adam18	a disintegrin and metallopeptidase domain 18 [Source:MGI Symbol;Acc:MGI:105986]	protein_coding	-4.79036	0.000102521
	Gm40493	predicted gene, 40493 [Source:MGI Symbol;Acc:MGI:5623378]	antisense	-4.9199	5.93715e-05
	Gm5345	predicted gene 5345 [Source:MGI Symbol;Acc:MGI:3644320]	processed_pseudogene	-6.37641	6.39387e-06
	Gm10654	predicted gene 10654 [Source:MGI Symbol;Acc:MGI:3643366]	TEC	-7.89509	5.1409e-10
9	Gm6166	predicted gene 6166 [Source:MGI Symbol;Acc:MGI:3645893]	processed_pseudogene	7.21961	5.30738e-36
	Gm6257	predicted gene 6257 [Source:MGI Symbol;Acc:MGI:3645370]	processed_pseudogene	5.91395	9.47513e-05
	Rpl15-ps2	ribosomal protein L15, pseudogene 2 [Source:MGI Symbol;Acc:MGI:3648255]	processed_pseudogene	4.24629	4.8125e-09
	Gm8116	predicted gene 8116 [Source:MGI Symbol;Acc:MGI:3648797]	processed_pseudogene	3.43653	0.00465253
	Gm39318	predicted gene, 39318 [Source:MGI Symbol;Acc:MGI:5622203]	antisense	3.23284	0.000139108
	4933407I05Rik	RIKEN cDNA 4933407I05 gene [Source:MGI Symbol;Acc:MGI:1921322]	lincRNA	2.92909	0.00168822
	Acaa1b	acetyl-Coenzyme A acyltransferase 1B [Source:MGI Symbol;Acc:MGI:3605455]	protein_coding	2.11842	3.20726e-06
	D630033O11Rik	RIKEN cDNA D630033O11 gene [Source:MGI Symbol;Acc:MGI:2685434]	lincRNA	2.06083	0.000669186
	Clec3b	C-type lectin domain family 3, member b [Source:MGI Symbol;Acc:MGI:104540]	protein_coding	1.83012	2.57966e-15
	Gm47113	predicted gene, 47113 [Source:MGI Symbol;Acc:MGI:6095855]	lincRNA	1.82695	5.63803e-05
	Ttc12	tetratricopeptide repeat domain 12 [Source:MGI Symbol;Acc:MGI:2444588]	protein_coding	1.51885	4.3542e-07
	Mns1	meiosis-specific nuclear structural protein 1 [Source:MGI Symbol;Acc:MGI:107933]	protein_coding	1.32162	6.05758e-05
	Gm5617	predicted gene 5617 [Source:MGI Symbol;Acc:MGI:3643566]	protein_coding	1.22372	2.8613e-06
	Ackr2	atypical chemokine receptor 2 [Source:MGI Symbol;Acc:MGI:1891697]	protein_coding	0.953383	0.00300391
	Amotl1	angiomotin-like 1 [Source:MGI Symbol;Acc:MGI:1922973]	protein_coding	0.849402	4.89566e-06
	Zic4	zinc finger protein of the cerebellum 4 [Source:MGI Symbol;Acc:MGI:107201]	protein_coding	0.816998	0.00584147
	Hhatl	hedgehog acyltransferase-like [Source:MGI Symbol;Acc:MGI:1922020]	protein_coding	0.742637	0.000390262
	Dcps	decapping enzyme, scavenger [Source:MGI Symbol;Acc:MGI:1916555]	protein_coding	0.677869	0.00043388
	Cln6	ceroid-lipofuscinosis, neuronal 6 [Source:MGI Symbol;Acc:MGI:2159324]	protein_coding	0.608999	0.000834677
	Oaf	out at first homolog [Source:MGI Symbol;Acc:MGI:94852]	protein_coding	0.583904	5.01163e-05
	Gsta4	glutathione S-transferase, alpha 4 [Source:MGI Symbol;Acc:MGI:1309515]	protein_coding	0.573458	0.00016956
	Slc38a3	solute carrier family 38, member 3 [Source:MGI Symbol;Acc:MGI:1923507]	protein_coding	0.569922	6.07029e-06
	Tipin	timeless interacting protein [Source:MGI Symbol;Acc:MGI:1921571]	protein_coding	0.566682	0.00223263
	Anapc13	anaphase promoting complex subunit 13 [Source:MGI Symbol;Acc:MGI:1916260]	protein_coding	0.531941	0.000200915
	Slc17a5	solute carrier family 17 (anion/sugar transporter), member 5 [Source:MGI Symbol;Acc:MGI:1924105]	protein_coding	0.52176	0.000809171
	Ift46	intraflagellar transport 46 [Source:MGI Symbol;Acc:MGI:1923818]	protein_coding	0.514014	0.00011926
	Tmed1	transmembrane p24 trafficking protein 1 [Source:MGI Symbol;Acc:MGI:106201]	protein_coding	0.503567	0.00163587
	Manf	mesencephalic astrocyte-derived neurotrophic factor [Source:MGI Symbol;Acc:MGI:1922090]	protein_coding	0.498153	2.01088e-05
	Rplp1	ribosomal protein, large, P1 [Source:MGI Symbol;Acc:MGI:1927099]	protein_coding	0.490742	1.36705e-05
	Alas1	aminolevulinic acid synthase 1 [Source:MGI Symbol;Acc:MGI:87989]	protein_coding	0.455053	0.000145848
	Rpsa	ribosomal protein SA [Source:MGI Symbol;Acc:MGI:105381]	protein_coding	0.401142	0.000254044
	Usp2	ubiquitin specific peptidase 2 [Source:MGI Symbol;Acc:MGI:1858178]	protein_coding	0.39999	0.000197146
	Ano10	anoctamin 10 [Source:MGI Symbol;Acc:MGI:2143103]	protein_coding	0.395868	0.00571057
	Spg21	SPG21, maspardin [Source:MGI Symbol;Acc:MGI:106403]	protein_coding	0.391907	0.00163945
	Cck	cholecystokinin [Source:MGI Symbol;Acc:MGI:88297]	protein_coding	0.386383	0.000575094
	Tcta	T cell leukemia translocation altered gene [Source:MGI Symbol;Acc:MGI:1918829]	protein_coding	0.375166	0.00410677
	P4htm	prolyl 4-hydroxylase, transmembrane (endoplasmic reticulum) [Source:MGI Symbol;Acc:MGI:1921693]	protein_coding	0.373857	0.00184235
	Tmed3	transmembrane p24 trafficking protein 3 [Source:MGI Symbol;Acc:MGI:1913361]	protein_coding	0.366905	0.00585581
	Gnai2	guanine nucleotide binding protein (G protein), alpha inhibiting 2 [Source:MGI Symbol;Acc:MGI:95772]	protein_coding	0.354628	0.000716304
	Mrpl4	mitochondrial ribosomal protein L4 [Source:MGI Symbol;Acc:MGI:2137210]	protein_coding	0.351897	0.00493899
	Ecsit	ECSIT signalling integrator [Source:MGI Symbol;Acc:MGI:1349469]	protein_coding	0.35101	0.00354257
	Zpr1	ZPR1 zinc finger [Source:MGI Symbol;Acc:MGI:1330262]	protein_coding	0.343365	0.00305938
	Pin1	protein (peptidyl-prolyl cis/trans isomerase) NIMA-interacting 1 [Source:MGI Symbol;Acc:MGI:1346036]	protein_coding	0.33618	0.00426387
	Rpl14	ribosomal protein L14 [Source:MGI Symbol;Acc:MGI:1914365]	protein_coding	0.3306	0.000799409
	Larp6	La ribonucleoprotein domain family, member 6 [Source:MGI Symbol;Acc:MGI:1914807]	protein_coding	0.328235	0.00484648
	Thy1	thymus cell antigen 1, theta [Source:MGI Symbol;Acc:MGI:98747]	protein_coding	0.326648	0.00153006
	Qars	glutaminyl-tRNA synthetase [Source:MGI Symbol;Acc:MGI:1915851]	protein_coding	0.320956	0.00460071
	Ubl5	ubiquitin-like 5 [Source:MGI Symbol;Acc:MGI:1913427]	protein_coding	0.318849	0.00191618
	Cspg5	chondroitin sulfate proteoglycan 5 [Source:MGI Symbol;Acc:MGI:1352747]	protein_coding	0.314597	0.00184369
	Uqcrc1	ubiquinol-cytochrome c reductase core protein 1 [Source:MGI Symbol;Acc:MGI:107876]	protein_coding	0.307872	0.00412967
	Hyou1	hypoxia up-regulated 1 [Source:MGI Symbol;Acc:MGI:108030]	protein_coding	0.299955	0.00309309
	Sidt2	SID1 transmembrane family, member 2 [Source:MGI Symbol;Acc:MGI:2446134]	protein_coding	0.292543	0.00477894
	Rps25	ribosomal protein S25 [Source:MGI Symbol;Acc:MGI:1922867]	protein_coding	0.281207	0.00255772
	Myo6	myosin VI [Source:MGI Symbol;Acc:MGI:104785]	protein_coding	-0.308312	0.00584202
	Tma7	translational machinery associated 7 [Source:MGI Symbol;Acc:MGI:1913417]	protein_coding	-0.323105	0.00477847
	Arhgef12	Rho guanine nucleotide exchange factor (GEF) 12 [Source:MGI Symbol;Acc:MGI:1916882]	protein_coding	-0.345042	0.00226497
	Paqr9	progestin and adipoQ receptor family member IX [Source:MGI Symbol;Acc:MGI:1922802]	protein_coding	-0.347055	0.00462448
	Dusp7	dual specificity phosphatase 7 [Source:MGI Symbol;Acc:MGI:2387100]	protein_coding	-0.35686	0.00212268
	Morf4l1	mortality factor 4 like 1 [Source:MGI Symbol;Acc:MGI:1096551]	protein_coding	-0.358729	0.00021721
	Csnk1g1	casein kinase 1, gamma 1 [Source:MGI Symbol;Acc:MGI:2660884]	protein_coding	-0.380597	0.00470916
	Kmt2a	lysine (K)-specific methyltransferase 2A [Source:MGI Symbol;Acc:MGI:96995]	protein_coding	-0.387003	0.000538395
	Trank1	tetratricopeptide repeat and ankyrin repeat containing 1 [Source:MGI Symbol;Acc:MGI:1341834]	protein_coding	-0.398492	0.000427773
	Tmod2	tropomodulin 2 [Source:MGI Symbol;Acc:MGI:1355335]	protein_coding	-0.408404	0.00244207
	Adam10	a disintegrin and metallopeptidase domain 10 [Source:MGI Symbol;Acc:MGI:109548]	protein_coding	-0.409023	0.00358048
	Cul5	cullin 5 [Source:MGI Symbol;Acc:MGI:1922967]	protein_coding	-0.419419	0.00329421
	Epm2aip1	EPM2A (laforin) interacting protein 1 [Source:MGI Symbol;Acc:MGI:1925031]	protein_coding	-0.44695	0.00135129
	Ldlr	low density lipoprotein receptor [Source:MGI Symbol;Acc:MGI:96765]	protein_coding	-0.449923	0.00572221
	Dmxl2	Dmx-like 2 [Source:MGI Symbol;Acc:MGI:2444630]	protein_coding	-0.45747	0.00069073
	Igsf9b	immunoglobulin superfamily, member 9B [Source:MGI Symbol;Acc:MGI:2685354]	protein_coding	-0.460724	0.000196785
	Golga4	golgi autoantigen, golgin subfamily a, 4 [Source:MGI Symbol;Acc:MGI:1859646]	protein_coding	-0.465222	0.000632486
	Rpp25	ribonuclease P/MRP 25 subunit [Source:MGI Symbol;Acc:MGI:2143151]	protein_coding	-0.465993	0.00255215
	Tmem30a	transmembrane protein 30A [Source:MGI Symbol;Acc:MGI:106402]	protein_coding	-0.466765	0.00382849
	Trpc1	transient receptor potential cation channel, subfamily C, member 1 [Source:MGI Symbol;Acc:MGI:109528]	protein_coding	-0.46817	0.00180221
	Sesn3	sestrin 3 [Source:MGI Symbol;Acc:MGI:1922997]	protein_coding	-0.489013	0.000104091
	Chordc1	cysteine and histidine-rich domain (CHORD)-containing, zinc-binding protein 1 [Source:MGI Symbol;Acc:MGI:1914167]	protein_coding	-0.500558	0.0047244
	Zfp266	zinc finger protein 266 [Source:MGI Symbol;Acc:MGI:1924769]	protein_coding	-0.500737	0.00318387
	Fat3	FAT atypical cadherin 3 [Source:MGI Symbol;Acc:MGI:2444314]	protein_coding	-0.503576	0.000330007
	1110032A03Rik	RIKEN cDNA 1110032A03 gene [Source:MGI Symbol;Acc:MGI:1915971]	protein_coding	-0.527941	0.000212895
	Phip	pleckstrin homology domain interacting protein [Source:MGI Symbol;Acc:MGI:1932404]	protein_coding	-0.534926	0.00491694
	Zfp445	zinc finger protein 445 [Source:MGI Symbol;Acc:MGI:2143340]	protein_coding	-0.546471	0.00255055
	Hspa8	heat shock protein 8 [Source:MGI Symbol;Acc:MGI:105384]	protein_coding	-0.549881	7.67881e-10
	3110039I08Rik	RIKEN cDNA 3110039I08 gene [Source:MGI Symbol;Acc:MGI:1920394]	processed_transcript	-0.55553	0.00504887
	Lztfl1	leucine zipper transcription factor-like 1 [Source:MGI Symbol;Acc:MGI:1934860]	protein_coding	-0.577575	0.00192161
	Myo9a	myosin IXa [Source:MGI Symbol;Acc:MGI:107735]	protein_coding	-0.588652	0.000561803
	Npat	nuclear protein in the AT region [Source:MGI Symbol;Acc:MGI:107605]	protein_coding	-0.592274	0.00486802
	Mindy2	MINDY lysine 48 deubiquitinase 2 [Source:MGI Symbol;Acc:MGI:2443086]	protein_coding	-0.598045	0.00020685
	Cep63	centrosomal protein 63 [Source:MGI Symbol;Acc:MGI:2158560]	protein_coding	-0.607075	6.5381e-05
	Abhd14a	abhydrolase domain containing 14A [Source:MGI Symbol;Acc:MGI:1915894]	protein_coding	-0.643636	3.31121e-05
	Gria4	glutamate receptor, ionotropic, AMPA4 (alpha 4) [Source:MGI Symbol;Acc:MGI:95811]	protein_coding	-0.649423	8.19597e-05
	Traip	TRAF-interacting protein [Source:MGI Symbol;Acc:MGI:1096377]	protein_coding	-0.672098	0.000373551
	Nxpe4	neurexophilin and PC-esterase domain family, member 4 [Source:MGI Symbol;Acc:MGI:1924792]	protein_coding	-0.672211	0.00115147
	Col12a1	collagen, type XII, alpha 1 [Source:MGI Symbol;Acc:MGI:88448]	protein_coding	-0.711391	0.00376993
	Sc5d	sterol-C5-desaturase [Source:MGI Symbol;Acc:MGI:1353611]	protein_coding	-0.785032	5.27047e-12
	Acaa1a	acetyl-Coenzyme A acyltransferase 1A [Source:MGI Symbol;Acc:MGI:2148491]	protein_coding	-0.857497	2.01628e-13
	Ppm1m	protein phosphatase 1M [Source:MGI Symbol;Acc:MGI:1915155]	protein_coding	-0.873016	3.62249e-07
	Clmp	CXADR-like membrane protein [Source:MGI Symbol;Acc:MGI:1918816]	protein_coding	-0.891093	3.46388e-09
	Poc1a	POC1 centriolar protein A [Source:MGI Symbol;Acc:MGI:1917485]	protein_coding	-1.0229	2.17025e-09
	Bfsp2	beaded filament structural protein 2, phakinin [Source:MGI Symbol;Acc:MGI:1333828]	protein_coding	-1.06257	0.000495392
	Gm48796	predicted gene, 48796 [Source:MGI Symbol;Acc:MGI:6098500]	antisense	-1.14604	0.000699503
	Gm19531	predicted gene, 19531 [Source:MGI Symbol;Acc:MGI:5011716]	antisense	-1.84931	6.87709e-08
	Rpl29	ribosomal protein L29 [Source:MGI Symbol;Acc:MGI:99687]	protein_coding	-1.96738	1.39158e-59
	Trim71	tripartite motif-containing 71 [Source:MGI Symbol;Acc:MGI:2685973]	protein_coding	-2.0055	0.00065396
	Gm17322	predicted gene, 17322 [Source:MGI Symbol;Acc:MGI:4936956]	lincRNA	-2.91302	5.68694e-18
	Col6a4	collagen, type VI, alpha 4 [Source:MGI Symbol;Acc:MGI:1915803]	protein_coding	-2.96598	1.92167e-13
	Vill	villin-like [Source:MGI Symbol;Acc:MGI:1201781]	protein_coding	-3.28732	6.86564e-19
	C920006O11Rik	RIKEN cDNA C920006O11 gene [Source:MGI Symbol;Acc:MGI:2443759]	lincRNA	-3.79955	3.43279e-08
	Gm10635	predicted gene 10635 [Source:MGI Symbol;Acc:MGI:3641740]	lincRNA	-3.94613	7.34817e-06
	Gm42756	predicted gene 42756 [Source:MGI Symbol;Acc:MGI:5662893]	antisense	-4.99622	6.41644e-07
	Fbxw15	F-box and WD-40 domain protein 15 [Source:MGI Symbol;Acc:MGI:3505701]	protein_coding	-5.49582	7.31306e-05
	Cyp11a1	cytochrome P450, family 11, subfamily a, polypeptide 1 [Source:MGI Symbol;Acc:MGI:88582]	protein_coding	-5.67079	9.37965e-15
	Gm48784	predicted gene, 48784 [Source:MGI Symbol;Acc:MGI:6098483]	lincRNA	-6.04798	3.5327e-05
	Gm40518	predicted gene, 40518 [Source:MGI Symbol;Acc:MGI:5623403]	lincRNA	-8.68564	2.21764e-12
10	Gm9855	predicted pseudogene 9855 [Source:MGI Symbol;Acc:MGI:3704357]	processed_pseudogene	7.73972	3.37621e-19
	Gm48372	predicted gene, 48372 [Source:MGI Symbol;Acc:MGI:6097846]	TEC	6.49873	7.7093e-07
	Gm9770	predicted gene 9770 [Source:MGI Symbol;Acc:MGI:3708545]	processed_pseudogene	4.80045	1.32451e-09
	Amd2	S-adenosylmethionine decarboxylase 2 [Source:MGI Symbol;Acc:MGI:1333111]	protein_coding	4.44234	5.59244e-37
	Gm48843	predicted gene, 48843 [Source:MGI Symbol;Acc:MGI:6098576]	lincRNA	3.44079	2.13887e-09
	Creb3l3	cAMP responsive element binding protein 3-like 3 [Source:MGI Symbol;Acc:MGI:2384786]	protein_coding	1.83628	0.00280286
	Gm47623	predicted gene, 47623 [Source:MGI Symbol;Acc:MGI:6096688]	TEC	1.48974	0.0042683
	Cfap54	cilia and flagella associated protein 54 [Source:MGI Symbol;Acc:MGI:1922208]	protein_coding	1.20535	6.6191e-09
	Pcsk4	proprotein convertase subtilisin/kexin type 4 [Source:MGI Symbol;Acc:MGI:97514]	protein_coding	0.748827	0.00206928
	Mthfd1l	methylenetetrahydrofolate dehydrogenase (NADP+ dependent) 1-like [Source:MGI Symbol;Acc:MGI:1924836]	protein_coding	0.725567	1.1859e-06
	Cep290	centrosomal protein 290 [Source:MGI Symbol;Acc:MGI:2384917]	protein_coding	0.640735	0.00299026
	Cnn2	calponin 2 [Source:MGI Symbol;Acc:MGI:105093]	protein_coding	0.636719	0.00275572
	Sumo3	small ubiquitin-like modifier 3 [Source:MGI Symbol;Acc:MGI:1336201]	protein_coding	0.529629	5.63436e-08
	Mrpl54	mitochondrial ribosomal protein L54 [Source:MGI Symbol;Acc:MGI:1913297]	protein_coding	0.520091	0.000355228
	Ddit3	DNA-damage inducible transcript 3 [Source:MGI Symbol;Acc:MGI:109247]	protein_coding	0.509669	7.91091e-05
	Gpx4-ps2	glutathione peroxidase 4, pseudogene 2 [Source:MGI Symbol;Acc:MGI:3779731]	transcribed_processed_pseudogene	0.503795	0.00295829
	Polr3b	polymerase (RNA) III (DNA directed) polypeptide B [Source:MGI Symbol;Acc:MGI:1917678]	protein_coding	0.48421	0.000885081
	Tsfm	Ts translation elongation factor, mitochondrial [Source:MGI Symbol;Acc:MGI:1913649]	protein_coding	0.478736	0.00184699
	Gls2	glutaminase 2 (liver, mitochondrial) [Source:MGI Symbol;Acc:MGI:2143539]	protein_coding	0.46791	0.00306704
	Rps15	ribosomal protein S15 [Source:MGI Symbol;Acc:MGI:98117]	protein_coding	0.465986	1.65731e-05
	Cirbp	cold inducible RNA binding protein [Source:MGI Symbol;Acc:MGI:893588]	protein_coding	0.462604	1.65826e-05
	Chchd10	coiled-coil-helix-coiled-coil-helix domain containing 10 [Source:MGI Symbol;Acc:MGI:2143558]	protein_coding	0.461958	0.000172922
	Diras1	DIRAS family, GTP-binding RAS-like 1 [Source:MGI Symbol;Acc:MGI:2183442]	protein_coding	0.445302	9.77357e-05
	Mfsd12	major facilitator superfamily domain containing 12 [Source:MGI Symbol;Acc:MGI:3604804]	protein_coding	0.439631	0.0058627
	Ccdc28a	coiled-coil domain containing 28A [Source:MGI Symbol;Acc:MGI:2443508]	protein_coding	0.427962	0.000802895
	Mbd3	methyl-CpG binding domain protein 3 [Source:MGI Symbol;Acc:MGI:1333812]	protein_coding	0.424798	0.000606555
	Palm	paralemmin [Source:MGI Symbol;Acc:MGI:1261814]	protein_coding	0.423493	6.82056e-05
	Epm2a	epilepsy, progressive myoclonic epilepsy, type 2 gene alpha [Source:MGI Symbol;Acc:MGI:1341085]	protein_coding	0.423302	0.000668787
	Dohh	deoxyhypusine hydroxylase/monooxygenase [Source:MGI Symbol;Acc:MGI:1915964]	protein_coding	0.42089	0.00561455
	Tpgs1	tubulin polyglutamylase complex subunit 1 [Source:MGI Symbol;Acc:MGI:106618]	protein_coding	0.414309	0.00133773
	1810043G02Rik	RIKEN cDNA 1810043G02 gene [Source:MGI Symbol;Acc:MGI:1915134]	protein_coding	0.410977	0.00102622
	Aes	amino-terminal enhancer of split [Source:MGI Symbol;Acc:MGI:95806]	protein_coding	0.402267	0.000642268
	Map2k2	mitogen-activated protein kinase kinase 2 [Source:MGI Symbol;Acc:MGI:1346867]	protein_coding	0.400698	0.00114422
	2020-03-09	membrane-associated ring finger (C3HC4) 9 [Source:MGI Symbol;Acc:MGI:2446144]	protein_coding	0.397368	0.00182095
	Pym1	PYM homolog 1, exon junction complex associated factor [Source:MGI Symbol;Acc:MGI:1925678]	protein_coding	0.396257	0.00337868
	Btbd2	BTB (POZ) domain containing 2 [Source:MGI Symbol;Acc:MGI:1933831]	protein_coding	0.382955	0.00382095
	Rnf126	ring finger protein 126 [Source:MGI Symbol;Acc:MGI:1917544]	protein_coding	0.374563	0.00121593
	Atp5d	ATP synthase, H+ transporting, mitochondrial F1 complex, delta subunit [Source:MGI Symbol;Acc:MGI:1913293]	protein_coding	0.369388	0.00208214
	Mif	macrophage migration inhibitory factor (glycosylation-inhibiting factor) [Source:MGI Symbol;Acc:MGI:96982]	protein_coding	0.336742	0.00434868
	Oaz1	ornithine decarboxylase antizyme 1 [Source:MGI Symbol;Acc:MGI:109433]	protein_coding	0.3234	0.00291191
	Pfkl	phosphofructokinase, liver, B-type [Source:MGI Symbol;Acc:MGI:97547]	protein_coding	0.322422	0.00492706
	Thop1	thimet oligopeptidase 1 [Source:MGI Symbol;Acc:MGI:1354165]	protein_coding	0.320464	0.00551214
	Gpx4	glutathione peroxidase 4 [Source:MGI Symbol;Acc:MGI:104767]	protein_coding	0.287848	0.00360324
	Anks1b	ankyrin repeat and sterile alpha motif domain containing 1B [Source:MGI Symbol;Acc:MGI:1924781]	protein_coding	-0.293339	0.00332845
	Rps26	ribosomal protein S26 [Source:MGI Symbol;Acc:MGI:1351628]	protein_coding	-0.300888	0.0024657
	Vezt	vezatin, adherens junctions transmembrane protein [Source:MGI Symbol;Acc:MGI:2143698]	protein_coding	-0.357487	0.00377808
	Tmcc3	transmembrane and coiled coil domains 3 [Source:MGI Symbol;Acc:MGI:2442900]	protein_coding	-0.357489	0.00540789
	Rnf41	ring finger protein 41 [Source:MGI Symbol;Acc:MGI:1914838]	protein_coding	-0.381859	0.00195722
	Ank3	ankyrin 3, epithelial [Source:MGI Symbol;Acc:MGI:88026]	protein_coding	-0.40737	1.69172e-05
	Ppil4	peptidylprolyl isomerase (cyclophilin)-like 4 [Source:MGI Symbol;Acc:MGI:1914668]	protein_coding	-0.423446	0.00264439
	Syne1	spectrin repeat containing, nuclear envelope 1 [Source:MGI Symbol;Acc:MGI:1927152]	protein_coding	-0.423967	7.06638e-05
	Map7	microtubule-associated protein 7 [Source:MGI Symbol;Acc:MGI:1328328]	protein_coding	-0.427144	0.000251636
	Bclaf1	BCL2-associated transcription factor 1 [Source:MGI Symbol;Acc:MGI:1917580]	protein_coding	-0.455443	0.00474638
	Hace1	HECT domain and ankyrin repeat containing, E3 ubiquitin protein ligase 1 [Source:MGI Symbol;Acc:MGI:2446110]	protein_coding	-0.464585	0.00323125
	Zdhhc17	zinc finger, DHHC domain containing 17 [Source:MGI Symbol;Acc:MGI:2445110]	protein_coding	-0.475142	0.0024264
	Arfgef3	ARFGEF family member 3 [Source:MGI Symbol;Acc:MGI:106387]	protein_coding	-0.489847	0.00420059
	Fgd6	FYVE, RhoGEF and PH domain containing 6 [Source:MGI Symbol;Acc:MGI:1261419]	protein_coding	-0.502057	0.00484932
	Phactr2	phosphatase and actin regulator 2 [Source:MGI Symbol;Acc:MGI:2446138]	protein_coding	-0.517343	0.00188295
	A830082N09Rik	RIKEN cDNA A830082N09 gene [Source:MGI Symbol;Acc:MGI:3041184]	processed_transcript	-0.532349	0.00320984
	Ppp1r12a	protein phosphatase 1, regulatory subunit 12A [Source:MGI Symbol;Acc:MGI:1309528]	protein_coding	-0.537089	0.000607495
	Atp2b1	ATPase, Ca++ transporting, plasma membrane 1 [Source:MGI Symbol;Acc:MGI:104653]	protein_coding	-0.565575	8.10658e-05
	Grik2	glutamate receptor, ionotropic, kainate 2 (beta 2) [Source:MGI Symbol;Acc:MGI:95815]	protein_coding	-0.566161	0.000338674
	Slc16a7	solute carrier family 16 (monocarboxylic acid transporters), member 7 [Source:MGI Symbol;Acc:MGI:1330284]	protein_coding	-0.590796	0.00558775
	Sirt1	sirtuin 1 [Source:MGI Symbol;Acc:MGI:2135607]	protein_coding	-0.618691	0.00373831
	Jmjd1c	jumonji domain containing 1C [Source:MGI Symbol;Acc:MGI:1918614]	protein_coding	-0.623246	0.000631903
	Shprh	SNF2 histone linker PHD RING helicase [Source:MGI Symbol;Acc:MGI:1917581]	protein_coding	-0.648777	0.00365223
	Zfc3h1	zinc finger, C3H1-type containing [Source:MGI Symbol;Acc:MGI:2446143]	protein_coding	-0.65993	0.000173596
	Cep85l	centrosomal protein 85-like [Source:MGI Symbol;Acc:MGI:3642684]	protein_coding	-0.671303	0.00440485
	Gm15663	predicted gene 15663 [Source:MGI Symbol;Acc:MGI:3783105]	processed_transcript	-0.685514	0.00273929
	Plagl1	pleiomorphic adenoma gene-like 1 [Source:MGI Symbol;Acc:MGI:1100874]	protein_coding	-0.878538	0.00053935
	1190007I07Rik	RIKEN cDNA 1190007I07 gene [Source:MGI Symbol;Acc:MGI:3698433]	protein_coding	-0.946422	0.0030385
	Syt1	synaptotagmin I [Source:MGI Symbol;Acc:MGI:99667]	protein_coding	-1.10454	6.22775e-33
	Eya4	EYA transcriptional coactivator and phosphatase 4 [Source:MGI Symbol;Acc:MGI:1337104]	protein_coding	-1.18725	0.00185247
	Stac3	SH3 and cysteine rich domain 3 [Source:MGI Symbol;Acc:MGI:3606571]	protein_coding	-1.45377	0.000175653
	Tdg	thymine DNA glycosylase [Source:MGI Symbol;Acc:MGI:108247]	protein_coding	-2.06921	1.85882e-50
	Epyc	epiphycan [Source:MGI Symbol;Acc:MGI:107942]	protein_coding	-2.14317	0.00116186
	Gm3055	predicted gene 3055 [Source:MGI Symbol;Acc:MGI:3809197]	protein_coding	-4.38542	3.41087e-05
	Gm32687	predicted gene, 32687 [Source:MGI Symbol;Acc:MGI:5591846]	protein_coding	-5.12051	0.000437792
	Gm36283	predicted gene, 36283 [Source:MGI Symbol;Acc:MGI:5595442]	lincRNA	-5.21237	0.000296072
	Gm47917	predicted gene, 47917 [Source:MGI Symbol;Acc:MGI:6097168]	antisense	-6.10759	3.17605e-05
11	Gm12663	predicted gene 12663 [Source:MGI Symbol;Acc:MGI:3652168]	processed_pseudogene	6.97568	1.04597e-10
	Hmga1b	high mobility group AT-hook 1B [Source:MGI Symbol;Acc:MGI:96161]	protein_coding	6.95272	1.41319e-67
	Gm11677	predicted gene 11677 [Source:MGI Symbol;Acc:MGI:3649553]	processed_pseudogene	5.94029	0.000134757
	Gm6685	predicted pseudogene 6685 [Source:MGI Symbol;Acc:MGI:3704119]	protein_coding	5.03222	0.000752397
	Cd300lf	CD300 molecule like family member F [Source:MGI Symbol;Acc:MGI:2442359]	protein_coding	4.91641	4.5598e-10
	AA465934	expressed sequence AA465934 [Source:MGI Symbol;Acc:MGI:2671018]	processed_transcript	3.62744	3.97648e-42
	Hba-a1	hemoglobin alpha, adult chain 1 [Source:MGI Symbol;Acc:MGI:96015]	protein_coding	2.29392	1.30861e-64
	Hbq1a	hemoglobin, theta 1A [Source:MGI Symbol;Acc:MGI:2685722]	protein_coding	2.23351	0.00108641
	Myh8	myosin, heavy polypeptide 8, skeletal muscle, perinatal [Source:MGI Symbol;Acc:MGI:1339712]	protein_coding	2.04538	6.02047e-06
	Gm10039	predicted pseudogene 10039 [Source:MGI Symbol;Acc:MGI:3704382]	processed_pseudogene	1.92998	1.75204e-06
	Myh1	myosin, heavy polypeptide 1, skeletal muscle, adult [Source:MGI Symbol;Acc:MGI:1339711]	protein_coding	1.87675	4.20474e-05
	Myh4	myosin, heavy polypeptide 4, skeletal muscle [Source:MGI Symbol;Acc:MGI:1339713]	protein_coding	1.77554	0.00514374
	Meox1	mesenchyme homeobox 1 [Source:MGI Symbol;Acc:MGI:103220]	protein_coding	1.56448	0.00403091
	Ush1g	USH1 protein network component sans [Source:MGI Symbol;Acc:MGI:2450757]	protein_coding	1.48973	0.00197312
	Zfp652os	zinc finger protein 652, opposite strand [Source:MGI Symbol;Acc:MGI:3044900]	antisense	1.44246	5.2002e-07
	Asb16	ankyrin repeat and SOCS box-containing 16 [Source:MGI Symbol;Acc:MGI:2654437]	protein_coding	1.35322	2.89106e-06
	Pemt	phosphatidylethanolamine N-methyltransferase [Source:MGI Symbol;Acc:MGI:104535]	protein_coding	1.29356	3.90547e-06
	Rab37	RAB37, member RAS oncogene family [Source:MGI Symbol;Acc:MGI:1929945]	protein_coding	1.25968	0.00421575
	Mycbpap	MYCBP associated protein [Source:MGI Symbol;Acc:MGI:2388726]	protein_coding	1.15342	0.000111504
	Shmt1	serine hydroxymethyltransferase 1 (soluble) [Source:MGI Symbol;Acc:MGI:98299]	protein_coding	1.11711	0.000100555
	Nme2	NME/NM23 nucleoside diphosphate kinase 2 [Source:MGI Symbol;Acc:MGI:97356]	protein_coding	0.966126	0.00495677
	D11Wsu47e	DNA segment, Chr 11, Wayne State University 47, expressed [Source:MGI Symbol;Acc:MGI:106356]	protein_coding	0.890676	2.88657e-07
	Itga2b	integrin alpha 2b [Source:MGI Symbol;Acc:MGI:96601]	protein_coding	0.830657	0.00532672
	Trim47	tripartite motif-containing 47 [Source:MGI Symbol;Acc:MGI:1917374]	protein_coding	0.784243	0.00109122
	1700052K11Rik	RIKEN cDNA 1700052K11 gene [Source:MGI Symbol;Acc:MGI:1920681]	antisense	0.752665	0.000108016
	Kcnab3	potassium voltage-gated channel, shaker-related subfamily, beta member 3 [Source:MGI Symbol;Acc:MGI:1336208]	protein_coding	0.720723	3.1881e-06
	Itgb4	integrin beta 4 [Source:MGI Symbol;Acc:MGI:96613]	protein_coding	0.703478	0.000242227
	2410006H16Rik	RIKEN cDNA 2410006H16 gene [Source:MGI Symbol;Acc:MGI:1916471]	processed_transcript	0.69516	6.24246e-07
	Eno3	enolase 3, beta muscle [Source:MGI Symbol;Acc:MGI:95395]	protein_coding	0.673436	0.000867867
	Mrnip	MRN complex interacting protein [Source:MGI Symbol;Acc:MGI:1915317]	protein_coding	0.635103	0.00383368
	Rsad1	radical S-adenosyl methionine domain containing 1 [Source:MGI Symbol;Acc:MGI:3039628]	protein_coding	0.61087	5.56733e-05
	Slc25a10	solute carrier family 25 (mitochondrial carrier, dicarboxylate transporter), member 10 [Source:MGI Symbol;Acc:MGI:1353497]	protein_coding	0.592508	0.0001851
	Tnip1	TNFAIP3 interacting protein 1 [Source:MGI Symbol;Acc:MGI:1926194]	protein_coding	0.585766	5.47724e-06
	Utp18	UTP18 small subunit processome component [Source:MGI Symbol;Acc:MGI:1923402]	protein_coding	0.566533	0.000137697
	Galk1	galactokinase 1 [Source:MGI Symbol;Acc:MGI:95730]	protein_coding	0.563172	0.000725617
	Itga3	integrin alpha 3 [Source:MGI Symbol;Acc:MGI:96602]	protein_coding	0.561302	0.000284346
	Mpp3	membrane protein, palmitoylated 3 (MAGUK p55 subfamily member 3) [Source:MGI Symbol;Acc:MGI:1328354]	protein_coding	0.532426	5.17689e-07
	Traf4	TNF receptor associated factor 4 [Source:MGI Symbol;Acc:MGI:1202880]	protein_coding	0.521913	0.00564362
	Mxra7	matrix-remodelling associated 7 [Source:MGI Symbol;Acc:MGI:1914872]	protein_coding	0.51953	0.00193728
	Plekhh3	pleckstrin homology domain containing, family H (with MyTH4 domain) member 3 [Source:MGI Symbol;Acc:MGI:2384950]	protein_coding	0.513249	0.00395369
	Pnpo	pyridoxine 5'-phosphate oxidase [Source:MGI Symbol;Acc:MGI:2144151]	protein_coding	0.511567	5.83433e-05
	Mief2	mitochondrial elongation factor 2 [Source:MGI Symbol;Acc:MGI:2144199]	protein_coding	0.511442	0.000781706
	Unc119	unc-119 lipid binding chaperone [Source:MGI Symbol;Acc:MGI:1328357]	protein_coding	0.501733	0.00230084
	Cuedc1	CUE domain containing 1 [Source:MGI Symbol;Acc:MGI:2144281]	protein_coding	0.498248	2.47587e-05
	Pgap3	post-GPI attachment to proteins 3 [Source:MGI Symbol;Acc:MGI:2444461]	protein_coding	0.487263	0.00410035
	Dhrs7b	dehydrogenase/reductase (SDR family) member 7B [Source:MGI Symbol;Acc:MGI:2384931]	protein_coding	0.487237	0.000950279
	Nt5c	5',3'-nucleotidase, cytosolic [Source:MGI Symbol;Acc:MGI:1354954]	protein_coding	0.481174	0.000542242
	Ttyh2	tweety family member 2 [Source:MGI Symbol;Acc:MGI:2157091]	protein_coding	0.477964	0.00119233
	Tubg1	tubulin, gamma 1 [Source:MGI Symbol;Acc:MGI:101834]	protein_coding	0.4642	0.000449128
	Engase	endo-beta-N-acetylglucosaminidase [Source:MGI Symbol;Acc:MGI:2443788]	protein_coding	0.45619	0.00572042
	Rnd2	Rho family GTPase 2 [Source:MGI Symbol;Acc:MGI:1338755]	protein_coding	0.45542	0.00018024
	Aspscr1	alveolar soft part sarcoma chromosome region, candidate 1 (human) [Source:MGI Symbol;Acc:MGI:1916188]	protein_coding	0.449455	0.000401807
	Git1	G protein-coupled receptor kinase-interactor 1 [Source:MGI Symbol;Acc:MGI:1927140]	protein_coding	0.444871	0.0015558
	Stac2	SH3 and cysteine rich domain 2 [Source:MGI Symbol;Acc:MGI:2144518]	protein_coding	0.443177	0.00129367
	Sgsm2	small G protein signaling modulator 2 [Source:MGI Symbol;Acc:MGI:2144695]	protein_coding	0.436776	1.85816e-05
	Hist3h2ba	histone cluster 3, H2ba [Source:MGI Symbol;Acc:MGI:1925553]	protein_coding	0.431511	0.000773016
	Nt5m	5',3'-nucleotidase, mitochondrial [Source:MGI Symbol;Acc:MGI:1917127]	protein_coding	0.427962	0.000660466
	Jpt1	Jupiter microtubule associated homolog 1 [Source:MGI Symbol;Acc:MGI:1096361]	protein_coding	0.427481	9.96782e-05
	Pgs1	phosphatidylglycerophosphate synthase 1 [Source:MGI Symbol;Acc:MGI:1921701]	protein_coding	0.419863	0.000538836
	Nudcd3	NudC domain containing 3 [Source:MGI Symbol;Acc:MGI:2144158]	protein_coding	0.411573	1.88414e-05
	Slc25a39	solute carrier family 25, member 39 [Source:MGI Symbol;Acc:MGI:1196386]	protein_coding	0.409644	0.00106519
	Unk	unkempt family zinc finger [Source:MGI Symbol;Acc:MGI:2442456]	protein_coding	0.398282	0.00227336
	Rpl19	ribosomal protein L19 [Source:MGI Symbol;Acc:MGI:98020]	protein_coding	0.396709	0.000188589
	Timm22	translocase of inner mitochondrial membrane 22 [Source:MGI Symbol;Acc:MGI:1929742]	protein_coding	0.391097	0.00167441
	Nhp2	NHP2 ribonucleoprotein [Source:MGI Symbol;Acc:MGI:1098547]	protein_coding	0.390122	0.00469711
	Rnf187	ring finger protein 187 [Source:MGI Symbol;Acc:MGI:1914224]	protein_coding	0.388647	0.000338559
	Cacna1g	calcium channel, voltage-dependent, T type, alpha 1G subunit [Source:MGI Symbol;Acc:MGI:1201678]	protein_coding	0.382929	0.00101064
	Guk1	guanylate kinase 1 [Source:MGI Symbol;Acc:MGI:95871]	protein_coding	0.378436	0.000962765
	Uqcrq	ubiquinol-cytochrome c reductase, complex III subunit VII [Source:MGI Symbol;Acc:MGI:107807]	protein_coding	0.374151	0.000907962
	Selenom	selenoprotein M [Source:MGI Symbol;Acc:MGI:2149786]	protein_coding	0.372494	0.00506633
	Xbp1	X-box binding protein 1 [Source:MGI Symbol;Acc:MGI:98970]	protein_coding	0.357069	0.000719634
	Rpl23a	ribosomal protein L23A [Source:MGI Symbol;Acc:MGI:3040672]	protein_coding	0.356534	0.000684508
	Slc35b1	solute carrier family 35, member B1 [Source:MGI Symbol;Acc:MGI:1343133]	protein_coding	0.356441	0.00413801
	Rapgefl1	Rap guanine nucleotide exchange factor (GEF)-like 1 [Source:MGI Symbol;Acc:MGI:3611446]	protein_coding	0.349311	0.0018655
	Nipsnap1	nipsnap homolog 1 [Source:MGI Symbol;Acc:MGI:1278344]	protein_coding	0.348577	0.00119302
	Dus1l	dihydrouridine synthase 1-like (S. cerevisiae) [Source:MGI Symbol;Acc:MGI:1915980]	protein_coding	0.345646	0.00507087
	Pfn1	profilin 1 [Source:MGI Symbol;Acc:MGI:97549]	protein_coding	0.34378	0.0050924
	Psmb3	proteasome (prosome, macropain) subunit, beta type 3 [Source:MGI Symbol;Acc:MGI:1347014]	protein_coding	0.342001	0.00354962
	Epop	elongin BC and polycomb repressive complex 2 associated protein [Source:MGI Symbol;Acc:MGI:2143991]	protein_coding	0.340489	0.00527453
	Blmh	bleomycin hydrolase [Source:MGI Symbol;Acc:MGI:1345186]	protein_coding	0.340116	0.00450112
	Tbcd	tubulin-specific chaperone d [Source:MGI Symbol;Acc:MGI:1919686]	protein_coding	0.339444	0.00222162
	Bcas3	breast carcinoma amplified sequence 3 [Source:MGI Symbol;Acc:MGI:2385848]	protein_coding	0.33205	0.00333356
	Pdk2	pyruvate dehydrogenase kinase, isoenzyme 2 [Source:MGI Symbol;Acc:MGI:1343087]	protein_coding	0.324505	0.00388727
	Nploc4	NPL4 homolog, ubiquitin recognition factor [Source:MGI Symbol;Acc:MGI:2679787]	protein_coding	0.323364	0.00264074
	Mpdu1	mannose-P-dolichol utilization defect 1 [Source:MGI Symbol;Acc:MGI:1346040]	protein_coding	0.315673	0.00581399
	Ppia	peptidylprolyl isomerase A [Source:MGI Symbol;Acc:MGI:97749]	protein_coding	0.303886	0.000687964
	Wbp2	WW domain binding protein 2 [Source:MGI Symbol;Acc:MGI:104709]	protein_coding	0.276276	0.00486588
	Hspa4	heat shock protein 4 [Source:MGI Symbol;Acc:MGI:1342292]	protein_coding	-0.267847	0.00457098
	Acox1	acyl-Coenzyme A oxidase 1, palmitoyl [Source:MGI Symbol;Acc:MGI:1330812]	protein_coding	-0.290541	0.00178416
	Ncor1	nuclear receptor co-repressor 1 [Source:MGI Symbol;Acc:MGI:1349717]	protein_coding	-0.300165	0.00205456
	Spop	speckle-type POZ protein [Source:MGI Symbol;Acc:MGI:1343085]	protein_coding	-0.305681	0.000771968
	Bptf	bromodomain PHD finger transcription factor [Source:MGI Symbol;Acc:MGI:2444008]	protein_coding	-0.309136	0.00204846
	Dgke	diacylglycerol kinase, epsilon [Source:MGI Symbol;Acc:MGI:1889276]	protein_coding	-0.317377	0.00379028
	Gabrg2	gamma-aminobutyric acid (GABA) A receptor, subunit gamma 2 [Source:MGI Symbol;Acc:MGI:95623]	protein_coding	-0.346003	0.00493431
	Rtn4	reticulon 4 [Source:MGI Symbol;Acc:MGI:1915835]	protein_coding	-0.348248	0.000478304
	Doc2b	double C2, beta [Source:MGI Symbol;Acc:MGI:1100497]	protein_coding	-0.360488	0.00165571
	Krt222	keratin 222 [Source:MGI Symbol;Acc:MGI:2442728]	protein_coding	-0.373048	0.003074
	Ddx5	DEAD (Asp-Glu-Ala-Asp) box polypeptide 5 [Source:MGI Symbol;Acc:MGI:105037]	protein_coding	-0.373187	0.00122984
	Gpatch8	G patch domain containing 8 [Source:MGI Symbol;Acc:MGI:1918667]	protein_coding	-0.380447	0.00385173
	Usp32	ubiquitin specific peptidase 32 [Source:MGI Symbol;Acc:MGI:2144475]	protein_coding	-0.396536	0.00388716
	Actr2	ARP2 actin-related protein 2 [Source:MGI Symbol;Acc:MGI:1913963]	protein_coding	-0.418386	0.00245694
	Hnrnph1	heterogeneous nuclear ribonucleoprotein H1 [Source:MGI Symbol;Acc:MGI:1891925]	protein_coding	-0.457462	0.000652352
	Spag9	sperm associated antigen 9 [Source:MGI Symbol;Acc:MGI:1918084]	protein_coding	-0.460026	0.00178528
	Kcnj16	potassium inwardly-rectifying channel, subfamily J, member 16 [Source:MGI Symbol;Acc:MGI:1314842]	protein_coding	-0.464152	0.00207619
	Srsf1	serine/arginine-rich splicing factor 1 [Source:MGI Symbol;Acc:MGI:98283]	protein_coding	-0.468289	0.000329453
	Taf15	TATA-box binding protein associated factor 15 [Source:MGI Symbol;Acc:MGI:1917689]	protein_coding	-0.494064	3.06759e-05
	Omg	oligodendrocyte myelin glycoprotein [Source:MGI Symbol;Acc:MGI:106586]	protein_coding	-0.494072	9.48711e-07
	Purb	purine rich element binding protein B [Source:MGI Symbol;Acc:MGI:1338779]	protein_coding	-0.496303	0.000380858
	Zfp652	zinc finger protein 652 [Source:MGI Symbol;Acc:MGI:2442221]	protein_coding	-0.497039	2.14429e-05
	Mtif2	mitochondrial translational initiation factor 2 [Source:MGI Symbol;Acc:MGI:1924034]	protein_coding	-0.501387	0.00352949
	Cpeb4	cytoplasmic polyadenylation element binding protein 4 [Source:MGI Symbol;Acc:MGI:1914829]	protein_coding	-0.504615	0.00120375
	6330403K07Rik	RIKEN cDNA 6330403K07 gene [Source:MGI Symbol;Acc:MGI:1918001]	lincRNA	-0.551757	4.44722e-07
	Usp34	ubiquitin specific peptidase 34 [Source:MGI Symbol;Acc:MGI:109473]	protein_coding	-0.556153	0.000593243
	C1d	C1D nuclear receptor co-repressor [Source:MGI Symbol;Acc:MGI:1927354]	protein_coding	-0.556233	0.000957537
	2610035D17Rik	RIKEN cDNA 2610035D17 gene [Source:MGI Symbol;Acc:MGI:1919636]	lincRNA	-0.560775	0.00158852
	Tug1	taurine upregulated gene 1 [Source:MGI Symbol;Acc:MGI:2144114]	antisense	-0.570222	9.52236e-05
	Ppp4r3b	protein phosphatase 4 regulatory subunit 3B [Source:MGI Symbol;Acc:MGI:2144474]	protein_coding	-0.584066	0.00423981
	Fnip1	folliculin interacting protein 1 [Source:MGI Symbol;Acc:MGI:2444668]	protein_coding	-0.603964	0.00101417
	Ublcp1	ubiquitin-like domain containing CTD phosphatase 1 [Source:MGI Symbol;Acc:MGI:1933105]	protein_coding	-0.604503	1.62961e-06
	Clk4	CDC like kinase 4 [Source:MGI Symbol;Acc:MGI:1098551]	protein_coding	-0.616872	0.000557863
	Rnft1	ring finger protein, transmembrane 1 [Source:MGI Symbol;Acc:MGI:1924142]	protein_coding	-0.628375	0.00513792
	Pank3	pantothenate kinase 3 [Source:MGI Symbol;Acc:MGI:2387464]	protein_coding	-0.63518	0.000465582
	Msi2	musashi RNA-binding protein 2 [Source:MGI Symbol;Acc:MGI:1923876]	protein_coding	-0.635459	1.32094e-05
	Slc25a19	solute carrier family 25 (mitochondrial thiamine pyrophosphate carrier), member 19 [Source:MGI Symbol;Acc:MGI:1914533]	protein_coding	-0.639905	8.49665e-07
	Luc7l3	LUC7-like 3 (S. cerevisiae) [Source:MGI Symbol;Acc:MGI:1914934]	protein_coding	-0.644547	8.17013e-05
	Med13	mediator complex subunit 13 [Source:MGI Symbol;Acc:MGI:3029632]	protein_coding	-0.656157	0.000180214
	Mfap3	microfibrillar-associated protein 3 [Source:MGI Symbol;Acc:MGI:1924068]	protein_coding	-0.657663	2.41339e-06
	Mbtd1	mbt domain containing 1 [Source:MGI Symbol;Acc:MGI:2143977]	protein_coding	-0.669059	0.000320623
	Obscn	obscurin, cytoskeletal calmodulin and titin-interacting RhoGEF [Source:MGI Symbol;Acc:MGI:2681862]	protein_coding	-0.714967	0.00370562
	Ccm2	cerebral cavernous malformation 2 [Source:MGI Symbol;Acc:MGI:2384924]	protein_coding	-0.724657	6.83555e-07
	Myl4	myosin, light polypeptide 4 [Source:MGI Symbol;Acc:MGI:97267]	protein_coding	-0.802455	6.35343e-05
	Zfp867	zinc finger protein 867 [Source:MGI Symbol;Acc:MGI:2681848]	protein_coding	-0.803952	0.000113307
	Mrpl27	mitochondrial ribosomal protein L27 [Source:MGI Symbol;Acc:MGI:2137224]	protein_coding	-1.00967	7.55313e-13
	Abca8a	ATP-binding cassette, sub-family A (ABC1), member 8a [Source:MGI Symbol;Acc:MGI:2386846]	protein_coding	-1.01352	9.41794e-05
	Irgm2	immunity-related GTPase family M member 2 [Source:MGI Symbol;Acc:MGI:1926262]	protein_coding	-1.08161	0.00489625
	Eml6	echinoderm microtubule associated protein like 6 [Source:MGI Symbol;Acc:MGI:2442895]	protein_coding	-1.08428	3.46052e-08
	Glp2r	glucagon-like peptide 2 receptor [Source:MGI Symbol;Acc:MGI:2136733]	protein_coding	-1.21656	0.000155881
	Lyrm7	LYR motif containing 7 [Source:MGI Symbol;Acc:MGI:1922780]	protein_coding	-1.23823	1.09401e-08
	4933439C10Rik	RIKEN cDNA 4933439C10 gene [Source:MGI Symbol;Acc:MGI:1921726]	processed_transcript	-1.2705	2.84166e-12
	Drc3	dynein regulatory complex subunit 3 [Source:MGI Symbol;Acc:MGI:1921915]	protein_coding	-1.38845	2.44258e-09
	Llgl2	LLGL2 scribble cell polarity complex component [Source:MGI Symbol;Acc:MGI:1918843]	protein_coding	-1.44397	0.000913172
	Ccl9	chemokine (C-C motif) ligand 9 [Source:MGI Symbol;Acc:MGI:104533]	protein_coding	-1.86351	0.000116769
	Evpl	envoplakin [Source:MGI Symbol;Acc:MGI:107507]	protein_coding	-2.07751	8.97603e-15
	Wfdc18	WAP four-disulfide core domain 18 [Source:MGI Symbol;Acc:MGI:107506]	protein_coding	-2.28513	0.000105858
	Gm26534	predicted gene, 26534 [Source:MGI Symbol;Acc:MGI:5477028]	lincRNA	-2.36975	0.00143869
	Krt12	keratin 12 [Source:MGI Symbol;Acc:MGI:96687]	protein_coding	-2.4887	2.23934e-17
	Cpsf4l	cleavage and polyadenylation specific factor 4-like [Source:MGI Symbol;Acc:MGI:1277182]	protein_coding	-2.62754	3.27032e-06
	Copz2	coatomer protein complex, subunit zeta 2 [Source:MGI Symbol;Acc:MGI:1929008]	protein_coding	-2.7521	1.99833e-15
	C130046K22Rik	RIKEN cDNA C130046K22 gene [Source:MGI Symbol;Acc:MGI:3026935]	processed_transcript	-2.82685	0.00437828
	Slfn8	schlafen 8 [Source:MGI Symbol;Acc:MGI:2672859]	protein_coding	-3.29232	0.000231244
	Gm9796	predicted gene 9796 [Source:MGI Symbol;Acc:MGI:3648412]	lincRNA	-3.42867	5.31018e-06
	Etaa1os	Ewing tumor-associated antigen 1, opposite strand [Source:MGI Symbol;Acc:MGI:1920221]	antisense	-3.44113	0.00456827
	BC006965	cDNA sequence BC006965 [Source:MGI Symbol;Acc:MGI:2384955]	processed_transcript	-3.87303	1.77964e-11
	2610507I01Rik	RIKEN cDNA 2610507I01 gene [Source:MGI Symbol;Acc:MGI:1919453]	processed_transcript	-4.37467	8.17281e-25
	Rpl26	ribosomal protein L26 [Source:MGI Symbol;Acc:MGI:106022]	protein_coding	-4.8263	0
	Krt20	keratin 20 [Source:MGI Symbol;Acc:MGI:1914059]	protein_coding	-5.26467	2.97788e-10
	Pttg1	pituitary tumor-transforming gene 1 [Source:MGI Symbol;Acc:MGI:1353578]	protein_coding	-5.53725	1.22684e-67
	A830036E02Rik	RIKEN cDNA A830036E02 gene [Source:MGI Symbol;Acc:MGI:3686876]	antisense	-6.0948	7.35039e-81
	Olfr316	olfactory receptor 316 [Source:MGI Symbol;Acc:MGI:3030150]	protein_coding	-7.24466	3.44925e-08
	Gm11585	predicted gene 11585 [Source:MGI Symbol;Acc:MGI:3651395]	processed_pseudogene	-7.36931	2.1047e-08
12	Gm6969	predicted pseudogene 6969 [Source:MGI Symbol;Acc:MGI:3645320]	processed_pseudogene	9.28651	9.55853e-62
	Mir8099-2	microRNA 8099-2 [Source:MGI Symbol;Acc:MGI:5531074]	miRNA	7.99211	2.51342e-10
	Mylf-ps	myosin light chain, alkali, fast skeletal muscle, pseudogene [Source:MGI Symbol;Acc:MGI:97270]	processed_pseudogene	6.45999	5.15875e-06
	Gm9260	predicted gene 9260 [Source:MGI Symbol;Acc:MGI:3645725]	processed_pseudogene	6.25921	1.46144e-05
	AU015791	expressed sequence AU015791 [Source:MGI Symbol;Acc:MGI:2144938]	lincRNA	5.87109	1.66505e-05
	Gm48606	predicted gene, 48606 [Source:MGI Symbol;Acc:MGI:6098190]	lincRNA	5.7527	0.000239417
	Gm4864	predicted gene 4864 [Source:MGI Symbol;Acc:MGI:3643492]	processed_pseudogene	5.36745	5.7887e-06
	Gm5182	predicted gene 5182 [Source:MGI Symbol;Acc:MGI:3649174]	processed_pseudogene	4.9661	1.45521e-12
	Gm48667	predicted gene, 48667 [Source:MGI Symbol;Acc:MGI:6098285]	processed_pseudogene	4.18221	0.00171271
	Gm9269	predicted gene 9269 [Source:MGI Symbol;Acc:MGI:3646451]	unprocessed_pseudogene	3.73833	1.46738e-12
	Gm49329	predicted gene, 49329 [Source:MGI Symbol;Acc:MGI:6121514]	transcribed_unprocessed_pseudogene	2.89381	1.03132e-09
	Gm34552	predicted gene, 34552 [Source:MGI Symbol;Acc:MGI:5593711]	lincRNA	2.69621	8.21122e-06
	Lbhd2	LBH domain containing 2 [Source:MGI Symbol;Acc:MGI:2685744]	protein_coding	2.38808	4.39831e-05
	A530016L24Rik	RIKEN cDNA A530016L24 gene [Source:MGI Symbol;Acc:MGI:2443020]	protein_coding	2.16575	8.42173e-06
	Allc	allantoicase [Source:MGI Symbol;Acc:MGI:2136971]	protein_coding	1.64443	0.00293845
	Gm30025	predicted gene, 30025 [Source:MGI Symbol;Acc:MGI:5589184]	antisense	1.39517	6.15671e-07
	Zbtb42	zinc finger and BTB domain containing 42 [Source:MGI Symbol;Acc:MGI:3644133]	protein_coding	1.16573	0.00282958
	Hhipl1	hedgehog interacting protein-like 1 [Source:MGI Symbol;Acc:MGI:1919265]	protein_coding	1.0001	2.06873e-10
	Mpc1-ps	mitochondrial pyruvate carrier 1, pseudogene [Source:MGI Symbol;Acc:MGI:3781628]	processed_pseudogene	0.733247	0.000272181
	Clba1	clathrin binding box of aftiphilin containing 1 [Source:MGI Symbol;Acc:MGI:2443738]	protein_coding	0.62458	4.68154e-05
	Nudt14	nudix (nucleoside diphosphate linked moiety X)-type motif 14 [Source:MGI Symbol;Acc:MGI:1913424]	protein_coding	0.593928	0.00378548
	Wdr25	WD repeat domain 25 [Source:MGI Symbol;Acc:MGI:3045255]	protein_coding	0.558443	0.0035756
	Trmt61a	tRNA methyltransferase 61A [Source:MGI Symbol;Acc:MGI:2443487]	protein_coding	0.485932	0.00284243
	Cep170b	centrosomal protein 170B [Source:MGI Symbol;Acc:MGI:2145043]	protein_coding	0.464902	1.31855e-05
	Glrx5	glutaredoxin 5 [Source:MGI Symbol;Acc:MGI:1920296]	protein_coding	0.421425	0.000575799
	Gstz1	glutathione transferase zeta 1 (maleylacetoacetate isomerase) [Source:MGI Symbol;Acc:MGI:1341859]	protein_coding	0.411474	0.000619526
	Btbd6	BTB (POZ) domain containing 6 [Source:MGI Symbol;Acc:MGI:3026623]	protein_coding	0.402728	0.00101222
	Adck1	aarF domain containing kinase 1 [Source:MGI Symbol;Acc:MGI:1919363]	protein_coding	0.384347	0.00248815
	Fntb	farnesyltransferase, CAAX box, beta [Source:MGI Symbol;Acc:MGI:1861305]	protein_coding	0.379903	0.00377107
	Eif2b2	eukaryotic translation initiation factor 2B, subunit 2 beta [Source:MGI Symbol;Acc:MGI:2145118]	protein_coding	0.370113	0.003274
	Ttc7b	tetratricopeptide repeat domain 7B [Source:MGI Symbol;Acc:MGI:2144724]	protein_coding	0.339354	0.000368532
	Begain	brain-enriched guanylate kinase-associated [Source:MGI Symbol;Acc:MGI:3044626]	protein_coding	0.333265	0.00560704
	Ddx24	DEAD (Asp-Glu-Ala-Asp) box polypeptide 24 [Source:MGI Symbol;Acc:MGI:1351337]	protein_coding	0.310642	0.00355972
	Akt1	thymoma viral proto-oncogene 1 [Source:MGI Symbol;Acc:MGI:87986]	protein_coding	0.30635	0.00277785
	Ywhaq	tyrosine 3-monooxygenase/tryptophan 5-monooxygenase activation protein theta [Source:MGI Symbol;Acc:MGI:891963]	protein_coding	-0.271106	0.0015203
	Kcnf1	potassium voltage-gated channel, subfamily F, member 1 [Source:MGI Symbol;Acc:MGI:2687399]	protein_coding	-0.322362	0.00436559
	Mboat2	membrane bound O-acyltransferase domain containing 2 [Source:MGI Symbol;Acc:MGI:1914466]	protein_coding	-0.32466	0.00309808
	Dicer1	dicer 1, ribonuclease type III [Source:MGI Symbol;Acc:MGI:2177178]	protein_coding	-0.341471	0.00277514
	Pum2	pumilio RNA-binding family member 2 [Source:MGI Symbol;Acc:MGI:1931751]	protein_coding	-0.374931	0.00528189
	Myt1l	myelin transcription factor 1-like [Source:MGI Symbol;Acc:MGI:1100511]	protein_coding	-0.401881	0.0019438
	Akap6	A kinase (PRKA) anchor protein 6 [Source:MGI Symbol;Acc:MGI:3050566]	protein_coding	-0.406758	0.000397986
	Dock4	dedicator of cytokinesis 4 [Source:MGI Symbol;Acc:MGI:1918006]	protein_coding	-0.435531	0.00275655
	Mdga2	MAM domain containing glycosylphosphatidylinositol anchor 2 [Source:MGI Symbol;Acc:MGI:2444706]	protein_coding	-0.452467	0.00505596
	Togaram1	TOG array regulator of axonemal microtubules 1 [Source:MGI Symbol;Acc:MGI:2684313]	protein_coding	-0.468193	0.00294449
	Meg3	maternally expressed 3 [Source:MGI Symbol;Acc:MGI:1202886]	lincRNA	-0.468348	8.39319e-05
	Pnn	pinin [Source:MGI Symbol;Acc:MGI:1100514]	protein_coding	-0.476176	0.0016174
	Wars	tryptophanyl-tRNA synthetase [Source:MGI Symbol;Acc:MGI:104630]	protein_coding	-0.480534	3.2189e-05
	Synj2bp	synaptojanin 2 binding protein [Source:MGI Symbol;Acc:MGI:1344347]	protein_coding	-0.50283	0.0048385
	Rian	RNA imprinted and accumulated in nucleus [Source:MGI Symbol;Acc:MGI:1922995]	processed_transcript	-0.509631	2.70828e-05
	Rbm25	RNA binding motif protein 25 [Source:MGI Symbol;Acc:MGI:1914289]	protein_coding	-0.510931	0.00174652
	Dio2	deiodinase, iodothyronine, type II [Source:MGI Symbol;Acc:MGI:1338833]	protein_coding	-0.513688	0.00103069
	Arid4a	AT rich interactive domain 4A (RBP1-like) [Source:MGI Symbol;Acc:MGI:2444354]	protein_coding	-0.522586	0.00312201
	Akap5	A kinase (PRKA) anchor protein 5 [Source:MGI Symbol;Acc:MGI:2685104]	protein_coding	-0.530107	0.00201747
	Rock2	Rho-associated coiled-coil containing protein kinase 2 [Source:MGI Symbol;Acc:MGI:107926]	protein_coding	-0.534703	0.000130104
	Eml5	echinoderm microtubule associated protein like 5 [Source:MGI Symbol;Acc:MGI:2442513]	protein_coding	-0.549938	0.000712662
	Sp4	trans-acting transcription factor 4 [Source:MGI Symbol;Acc:MGI:107595]	protein_coding	-0.590616	0.00319369
	Mycn	v-myc avian myelocytomatosis viral related oncogene, neuroblastoma derived [Source:MGI Symbol;Acc:MGI:97357]	protein_coding	-0.599723	0.00279041
	Snx13	sorting nexin 13 [Source:MGI Symbol;Acc:MGI:2661416]	protein_coding	-0.654766	0.0011083
	Atxn3	ataxin 3 [Source:MGI Symbol;Acc:MGI:1099442]	protein_coding	-0.659897	0.00180047
	Cys1	cystin 1 [Source:MGI Symbol;Acc:MGI:2177632]	protein_coding	-0.671932	0.00102794
	Odc1	ornithine decarboxylase, structural 1 [Source:MGI Symbol;Acc:MGI:97402]	protein_coding	-0.674411	9.67571e-09
	Coch	cochlin [Source:MGI Symbol;Acc:MGI:1278313]	protein_coding	-0.728285	4.53477e-05
	Gm9866	predicted gene 9866 [Source:MGI Symbol;Acc:MGI:3643118]	lincRNA	-0.72945	1.88217e-06
	2700097O09Rik	RIKEN cDNA 2700097O09 gene [Source:MGI Symbol;Acc:MGI:1919908]	protein_coding	-0.743313	0.00456148
	Rtl1	retrotransposon Gaglike 1 [Source:MGI Symbol;Acc:MGI:2656842]	protein_coding	-0.755772	0.000506849
	2810029C07Rik	RIKEN cDNA 2810029C07 gene [Source:MGI Symbol;Acc:MGI:1919920]	bidirectional_promoter_lncRNA	-0.81104	0.000237557
	Gm47260	predicted gene, 47260 [Source:MGI Symbol;Acc:MGI:6096093]	TEC	-0.867773	0.00332516
	G2e3	G2/M-phase specific E3 ubiquitin ligase [Source:MGI Symbol;Acc:MGI:2444298]	protein_coding	-0.917453	0.00147042
	Slc38a6	solute carrier family 38, member 6 [Source:MGI Symbol;Acc:MGI:3648156]	protein_coding	-1.01892	7.13761e-05
	Pxdn	peroxidasin [Source:MGI Symbol;Acc:MGI:1916925]	protein_coding	-1.04181	2.03331e-14
	Ncapg2	non-SMC condensin II complex, subunit G2 [Source:MGI Symbol;Acc:MGI:1923294]	protein_coding	-1.08166	0.0011403
	Gm48062	predicted gene, 48062 [Source:MGI Symbol;Acc:MGI:6097387]	TEC	-1.09291	0.000735793
	Dgkb	diacylglycerol kinase, beta [Source:MGI Symbol;Acc:MGI:2442474]	protein_coding	-1.10776	0.0025918
	Snapc1	small nuclear RNA activating complex, polypeptide 1 [Source:MGI Symbol;Acc:MGI:1922877]	protein_coding	-1.13147	4.09931e-17
	Fam228b	family with sequence similarity 228, member B [Source:MGI Symbol;Acc:MGI:2442121]	protein_coding	-1.15048	0.00115403
	Acp1	acid phosphatase 1, soluble [Source:MGI Symbol;Acc:MGI:87881]	protein_coding	-1.23091	3.94757e-27
	Fam228a	family with sequence similarity 228, member A [Source:MGI Symbol;Acc:MGI:1922105]	protein_coding	-1.46526	0.000884645
	Gm26512	predicted gene, 26512 [Source:MGI Symbol;Acc:MGI:5477006]	bidirectional_promoter_lncRNA	-1.489	0.00203639
	1700001K19Rik	RIKEN cDNA 1700001K19 gene [Source:MGI Symbol;Acc:MGI:1913573]	protein_coding	-1.62241	9.61038e-05
	Gm40578	predicted gene, 40578 [Source:MGI Symbol;Acc:MGI:5623463]	antisense	-1.91264	4.23427e-07
	Ighm	immunoglobulin heavy constant mu [Source:MGI Symbol;Acc:MGI:96448]	IG_C_gene	-1.91297	2.28441e-20
	Gm26945	predicted gene, 26945 [Source:MGI Symbol;Acc:MGI:5504060]	lincRNA	-2.11927	0.00320135
	Gm19196	predicted gene, 19196 [Source:MGI Symbol;Acc:MGI:5011381]	transcribed_unprocessed_pseudogene	-2.22118	9.46138e-08
	AC164424.1	novel transcript	lincRNA	-2.64281	0.00199193
	Gm5784	predicted gene 5784 [Source:MGI Symbol;Acc:MGI:3647969]	lincRNA	-2.82648	0.000656611
	AC163634.1	hippocalcin-like 1 (Hpcal1) pseudogene	transcribed_unprocessed_pseudogene	-3.64304	0.002625
	3110053B16Rik	RIKEN cDNA 3110053B16 gene [Source:MGI Symbol;Acc:MGI:1920435]	transcribed_unprocessed_pseudogene	-4.53439	1.63237e-20
	Srp54a	signal recognition particle 54A [Source:MGI Symbol;Acc:MGI:1346087]	protein_coding	-4.6166	1.27247e-20
	Gm10478	predicted gene 10478 [Source:MGI Symbol;Acc:MGI:3714531]	pseudogene	-4.98177	5.76021e-05
	9030624G23Rik	RIKEN cDNA 9030624G23 gene [Source:MGI Symbol;Acc:MGI:1914058]	protein_coding	-5.1621	0.000388114
	Zfp125	zinc finger protein 125 [Source:MGI Symbol;Acc:MGI:1336211]	transcribed_unprocessed_pseudogene	-5.29408	6.75822e-10
	Ighg2c	immunoglobulin heavy constant gamma 2C [Source:MGI Symbol;Acc:MGI:2686979]	IG_C_gene	-5.30597	4.71737e-14
	2410018L13Rik	RIKEN cDNA 2410018L13 gene [Source:MGI Symbol;Acc:MGI:1916982]	lincRNA	-5.49409	2.21665e-06
	AC124739.2	novel transcript	lincRNA	-5.5139	6.71748e-05
	A230087F16Rik	RIKEN cDNA A230087F16 gene [Source:MGI Symbol;Acc:MGI:2444635]	antisense	-6.11386	2.64111e-05
13	Rps3a3	ribosomal protein S3A3 [Source:MGI Symbol;Acc:MGI:3643406]	processed_pseudogene	11.3338	1.93869e-41
	Hist1h2al	histone cluster 1, H2al [Source:MGI Symbol;Acc:MGI:3646032]	processed_pseudogene	8.69878	2.32766e-12
	Gm6311	predicted gene 6311 [Source:MGI Symbol;Acc:MGI:3644735]	processed_pseudogene	7.70967	2.4917e-08
	Hist1h2bq	histone cluster 1, H2bq [Source:MGI Symbol;Acc:MGI:3702051]	protein_coding	7.26631	3.67062e-08
	Gm20075	predicted gene, 20075 [Source:MGI Symbol;Acc:MGI:5012260]	protein_coding	6.4791	5.00712e-35
	Gm3226	predicted gene 3226 [Source:MGI Symbol;Acc:MGI:3804968]	processed_pseudogene	4.57981	5.65675e-28
	Gm11361	predicted pseudogene 11361 [Source:MGI Symbol;Acc:MGI:3649931]	protein_coding	3.3784	4.37904e-18
	Tes3-ps	testis derived transcript 3, pseudogene [Source:MGI Symbol;Acc:MGI:3582925]	protein_coding	3.269	9.99201e-06
	F630042J09Rik	RIKEN cDNA F630042J09 gene [Source:MGI Symbol;Acc:MGI:3642133]	lincRNA	3.03257	1.51542e-16
	Gzmk	granzyme K [Source:MGI Symbol;Acc:MGI:1298232]	protein_coding	2.48815	0.00155313
	Zfp457	zinc finger protein 457 [Source:MGI Symbol;Acc:MGI:2664334]	protein_coding	2.34173	0.00303983
	Gm11273	predicted gene 11273 [Source:MGI Symbol;Acc:MGI:3649411]	protein_coding	1.56981	3.66068e-05
	Gm10357	predicted gene 10357 [Source:MGI Symbol;Acc:MGI:3641865]	processed_pseudogene	1.55176	0.00118712
	Gm47469	predicted gene, 47469 [Source:MGI Symbol;Acc:MGI:6096437]	lincRNA	1.54202	0.000806611
	Ftl1-ps1	ferritin light polypeptide 1, pseudogene 1 [Source:MGI Symbol;Acc:MGI:3779109]	protein_coding	1.44727	0.000857809
	Fars2	phenylalanine-tRNA synthetase 2 (mitochondrial) [Source:MGI Symbol;Acc:MGI:1917205]	protein_coding	1.06339	9.76715e-13
	F2r	coagulation factor II (thrombin) receptor [Source:MGI Symbol;Acc:MGI:101802]	protein_coding	1.05671	8.44834e-06
	Ppp1r3g	protein phosphatase 1, regulatory subunit 3G [Source:MGI Symbol;Acc:MGI:1923737]	protein_coding	0.657167	6.11865e-06
	Rfesd	Rieske (Fe-S) domain containing [Source:MGI Symbol;Acc:MGI:2145198]	protein_coding	0.607128	0.00140632
	Glrx	glutaredoxin [Source:MGI Symbol;Acc:MGI:2135625]	protein_coding	0.604837	1.51769e-05
	Ninj1	ninjurin 1 [Source:MGI Symbol;Acc:MGI:1196617]	protein_coding	0.530272	0.00288083
	Rab24	RAB24, member RAS oncogene family [Source:MGI Symbol;Acc:MGI:105065]	protein_coding	0.507798	0.000521153
	Gmpr	guanosine monophosphate reductase [Source:MGI Symbol;Acc:MGI:1913605]	protein_coding	0.447785	0.000756467
	Sncb	synuclein, beta [Source:MGI Symbol;Acc:MGI:1889011]	protein_coding	0.421081	0.000108545
	Dtnbp1	dystrobrevin binding protein 1 [Source:MGI Symbol;Acc:MGI:2137586]	protein_coding	0.415594	0.000847744
	Tspan17	tetraspanin 17 [Source:MGI Symbol;Acc:MGI:1921507]	protein_coding	0.404359	0.00208016
	Sfxn1	sideroflexin 1 [Source:MGI Symbol;Acc:MGI:2137677]	protein_coding	0.369488	0.000528022
	Nrsn1	neurensin 1 [Source:MGI Symbol;Acc:MGI:894662]	protein_coding	0.327858	0.000499467
	Btf3	basic transcription factor 3 [Source:MGI Symbol;Acc:MGI:1202875]	protein_coding	0.31849	0.00232131
	Ctsl	cathepsin L [Source:MGI Symbol;Acc:MGI:88564]	protein_coding	0.316625	0.00156771
	Exoc3	exocyst complex component 3 [Source:MGI Symbol;Acc:MGI:2443972]	protein_coding	-0.299064	0.00149233
	Nim1k	NIM1 serine/threonine protein kinase [Source:MGI Symbol;Acc:MGI:2442399]	protein_coding	-0.366435	0.00422088
	Map1b	microtubule-associated protein 1B [Source:MGI Symbol;Acc:MGI:1306778]	protein_coding	-0.377468	3.09973e-05
	Ccnh	cyclin H [Source:MGI Symbol;Acc:MGI:1913921]	protein_coding	-0.398553	0.00292266
	Mcur1	mitochondrial calcium uniporter regulator 1 [Source:MGI Symbol;Acc:MGI:1923387]	protein_coding	-0.39859	0.00352377
	Mtx3	metaxin 3 [Source:MGI Symbol;Acc:MGI:2686040]	protein_coding	-0.400204	0.00550513
	Hmgcr	3-hydroxy-3-methylglutaryl-Coenzyme A reductase [Source:MGI Symbol;Acc:MGI:96159]	protein_coding	-0.416549	0.000537993
	Zkscan3	zinc finger with KRAB and SCAN domains 3 [Source:MGI Symbol;Acc:MGI:1919989]	protein_coding	-0.428194	0.000712726
	Hmgcs1	3-hydroxy-3-methylglutaryl-Coenzyme A synthase 1 [Source:MGI Symbol;Acc:MGI:107592]	protein_coding	-0.445044	5.724e-05
	Hecw1	HECT, C2 and WW domain containing E3 ubiquitin protein ligase 1 [Source:MGI Symbol;Acc:MGI:2444115]	protein_coding	-0.459378	0.0044334
	Prpf4b	pre-mRNA processing factor 4B [Source:MGI Symbol;Acc:MGI:109584]	protein_coding	-0.475604	0.0013581
	Ice1	interactor of little elongation complex ELL subunit 1 [Source:MGI Symbol;Acc:MGI:2385865]	protein_coding	-0.475879	0.000292717
	D130043K22Rik	RIKEN cDNA D130043K22 gene [Source:MGI Symbol;Acc:MGI:3036268]	protein_coding	-0.481937	0.000529784
	Gpbp1	GC-rich promoter binding protein 1 [Source:MGI Symbol;Acc:MGI:1920524]	protein_coding	-0.484695	0.001935
	Smim15	small integral membrane protein 15 [Source:MGI Symbol;Acc:MGI:1922866]	protein_coding	-0.50711	0.000807148
	Srek1	splicing regulatory glutamine/lysine-rich protein 1 [Source:MGI Symbol;Acc:MGI:2145245]	protein_coding	-0.510633	0.00358815
	Homer1	homer scaffolding protein 1 [Source:MGI Symbol;Acc:MGI:1347345]	protein_coding	-0.52318	0.00274517
	Hcn1	hyperpolarization-activated, cyclic nucleotide-gated K+ 1 [Source:MGI Symbol;Acc:MGI:1096392]	protein_coding	-0.524403	7.90725e-05
	Nol8	nucleolar protein 8 [Source:MGI Symbol;Acc:MGI:1918180]	protein_coding	-0.555505	0.00454936
	Gm47155	predicted gene, 47155 [Source:MGI Symbol;Acc:MGI:6095924]	TEC	-0.571636	0.00268644
	Zscan26	zinc finger and SCAN domain containing 26 [Source:MGI Symbol;Acc:MGI:3531417]	protein_coding	-0.5739	0.000614474
	Mctp1	multiple C2 domains, transmembrane 1 [Source:MGI Symbol;Acc:MGI:1926021]	protein_coding	-0.574841	0.00149483
	Fam8a1	family with sequence similarity 8, member A1 [Source:MGI Symbol;Acc:MGI:2145496]	protein_coding	-0.581728	5.06094e-06
	Pcsk1	proprotein convertase subtilisin/kexin type 1 [Source:MGI Symbol;Acc:MGI:97511]	protein_coding	-0.589986	0.000597448
	Mterf3	mitochondrial transcription termination factor 3 [Source:MGI Symbol;Acc:MGI:1913660]	protein_coding	-0.59572	0.00207841
	Trim23	tripartite motif-containing 23 [Source:MGI Symbol;Acc:MGI:1933161]	protein_coding	-0.598931	0.00239935
	Rmi1	RecQ mediated genome instability 1 [Source:MGI Symbol;Acc:MGI:1921636]	protein_coding	-0.607334	0.00274647
	Rab3c	RAB3C, member RAS oncogene family [Source:MGI Symbol;Acc:MGI:1914545]	protein_coding	-0.61056	2.16301e-05
	Zkscan8	zinc finger with KRAB and SCAN domains 8 [Source:MGI Symbol;Acc:MGI:1913815]	protein_coding	-0.615772	0.00504375
	Bdp1	B double prime 1, subunit of RNA polymerase III transcription initiation factor IIIB [Source:MGI Symbol;Acc:MGI:1347077]	protein_coding	-0.633696	0.00549738
	Dek	DEK oncogene (DNA binding) [Source:MGI Symbol;Acc:MGI:1926209]	protein_coding	-0.641253	0.0011211
	Idi1	isopentenyl-diphosphate delta isomerase [Source:MGI Symbol;Acc:MGI:2442264]	protein_coding	-0.64188	0.00360715
	Tubb2b	tubulin, beta 2B class IIB [Source:MGI Symbol;Acc:MGI:1920960]	protein_coding	-0.655422	8.8332e-08
	Ggps1	geranylgeranyl diphosphate synthase 1 [Source:MGI Symbol;Acc:MGI:1341724]	protein_coding	-0.660704	3.44469e-06
	Erbin	Erbb2 interacting protein [Source:MGI Symbol;Acc:MGI:1890169]	protein_coding	-0.688857	0.00059872
	Zswim6	zinc finger SWIM-type containing 6 [Source:MGI Symbol;Acc:MGI:1914513]	processed_transcript	-0.738842	0.000137904
	Map3k1	mitogen-activated protein kinase kinase kinase 1 [Source:MGI Symbol;Acc:MGI:1346872]	protein_coding	-0.808064	0.00063137
	Polk	polymerase (DNA directed), kappa [Source:MGI Symbol;Acc:MGI:1349767]	protein_coding	-0.840801	0.000187836
	Ecm2	extracellular matrix protein 2, female organ and adipocyte specific [Source:MGI Symbol;Acc:MGI:3039578]	protein_coding	-0.890124	0.00404839
	Hist1h2bc	histone cluster 1, H2bc [Source:MGI Symbol;Acc:MGI:1915274]	protein_coding	-0.894861	3.27361e-09
	Srd5a1	steroid 5 alpha-reductase 1 [Source:MGI Symbol;Acc:MGI:98400]	protein_coding	-0.927215	1.74886e-05
	Zfp131	zinc finger protein 131 [Source:MGI Symbol;Acc:MGI:1919715]	protein_coding	-0.949582	8.09353e-09
	Vps41	VPS41 HOPS complex subunit [Source:MGI Symbol;Acc:MGI:1929215]	protein_coding	-1.11107	2.44919e-29
	Gpr150	G protein-coupled receptor 150 [Source:MGI Symbol;Acc:MGI:2441872]	protein_coding	-1.15144	4.78749e-05
	Cntnap3	contactin associated protein-like 3 [Source:MGI Symbol;Acc:MGI:3588199]	protein_coding	-1.1676	2.04684e-05
	Akr1e1	aldo-keto reductase family 1, member E1 [Source:MGI Symbol;Acc:MGI:1914758]	protein_coding	-1.17236	5.39734e-13
	Cmya5	cardiomyopathy associated 5 [Source:MGI Symbol;Acc:MGI:1923719]	protein_coding	-1.18119	1.75239e-05
	Zfp738	zinc finger protein 738 [Source:MGI Symbol;Acc:MGI:3040706]	protein_coding	-1.18188	5.87017e-08
	Zfp493	zinc finger protein 493 [Source:MGI Symbol;Acc:MGI:1920208]	protein_coding	-1.20616	0.000980469
	AW495222	expressed sequence AW495222 [Source:MGI Symbol;Acc:MGI:2145435]	antisense	-1.34648	0.00313519
	Zfp874a	zinc finger protein 874a [Source:MGI Symbol;Acc:MGI:3040703]	protein_coding	-1.59486	3.63828e-14
	Gm9752	predicted gene 9752 [Source:MGI Symbol;Acc:MGI:3641896]	processed_transcript	-1.73216	0.00366382
	4930525G20Rik	RIKEN cDNA 4930525G20 gene [Source:MGI Symbol;Acc:MGI:2443505]	antisense	-1.75606	0.00290932
	Rsl1	regulator of sex limited protein 1 [Source:MGI Symbol;Acc:MGI:3044162]	protein_coding	-1.94592	1.12806e-06
	Gm10037	predicted gene 10037 [Source:MGI Symbol;Acc:MGI:3645096]	protein_coding	-1.95241	6.88491e-11
	Gm35161	predicted gene, 35161 [Source:MGI Symbol;Acc:MGI:5594320]	antisense	-1.98213	1.82178e-07
	4833420G17Rik	RIKEN cDNA 4833420G17 gene [Source:MGI Symbol;Acc:MGI:1914642]	protein_coding	-2.13571	9.82898e-33
	6430562O15Rik	RIKEN cDNA 6430562O15 gene [Source:MGI Symbol;Acc:MGI:2444982]	processed_transcript	-2.15171	0.00139418
	Ddx4	DEAD (Asp-Glu-Ala-Asp) box polypeptide 4 [Source:MGI Symbol;Acc:MGI:102670]	protein_coding	-2.56923	1.04587e-07
	Ccl28	chemokine (C-C motif) ligand 28 [Source:MGI Symbol;Acc:MGI:1861731]	protein_coding	-2.94388	3.27632e-06
	Tmem267	transmembrane protein 267 [Source:MGI Symbol;Acc:MGI:3648543]	protein_coding	-3.80407	6.54169e-36
	3110070M22Rik	RIKEN cDNA 3110070M22 gene [Source:MGI Symbol;Acc:MGI:1914554]	protein_coding	-4.50527	1.91678e-05
14	Gm5801	predicted pseudogene 5801 [Source:MGI Symbol;Acc:MGI:3646055]	processed_pseudogene	8.36302	8.16628e-12
	Rps3a2	ribosomal protein S3A2 [Source:MGI Symbol;Acc:MGI:3642853]	processed_pseudogene	7.0069	3.13524e-70
	Psmb11	proteasome (prosome, macropain) subunit, beta type, 11 [Source:MGI Symbol;Acc:MGI:1921152]	protein_coding	2.7876	0.00222222
	Gm10110	predicted gene 10110 [Source:MGI Symbol;Acc:MGI:3641718]	transcribed_processed_pseudogene	2.47736	0.00127151
	Prkcd	protein kinase C, delta [Source:MGI Symbol;Acc:MGI:97598]	protein_coding	2.4165	0.000329097
	Lgals3	lectin, galactose binding, soluble 3 [Source:MGI Symbol;Acc:MGI:96778]	protein_coding	1.79256	0.000374704
	Nkx3-1	NK3 homeobox 1 [Source:MGI Symbol;Acc:MGI:97352]	protein_coding	1.34093	0.0030459
	Klhl33	kelch-like 33 [Source:MGI Symbol;Acc:MGI:3644593]	protein_coding	1.15035	2.55937e-10
	Rgcc	regulator of cell cycle [Source:MGI Symbol;Acc:MGI:1913464]	protein_coding	1.14354	4.56606e-19
	Gm1821	predicted gene 1821 [Source:MGI Symbol;Acc:MGI:3037679]	transcribed_processed_pseudogene	1.09172	1.79897e-06
	Fhit	fragile histidine triad gene [Source:MGI Symbol;Acc:MGI:1277947]	protein_coding	1.01699	0.00197681
	Myh6	myosin, heavy polypeptide 6, cardiac muscle, alpha [Source:MGI Symbol;Acc:MGI:97255]	protein_coding	0.946954	0.000584164
	Il3ra	interleukin 3 receptor, alpha chain [Source:MGI Symbol;Acc:MGI:96553]	protein_coding	0.936996	0.00258263
	Sncg	synuclein, gamma [Source:MGI Symbol;Acc:MGI:1298397]	protein_coding	0.930987	0.00274554
	Itih3	inter-alpha trypsin inhibitor, heavy chain 3 [Source:MGI Symbol;Acc:MGI:96620]	protein_coding	0.812044	6.59661e-08
	Ap1g2	adaptor protein complex AP-1, gamma 2 subunit [Source:MGI Symbol;Acc:MGI:1328307]	protein_coding	0.705834	0.00284774
	Ngdn	neuroguidin, EIF4E binding protein [Source:MGI Symbol;Acc:MGI:1916216]	protein_coding	0.553907	9.26327e-05
	Rft1	RFT1 homolog [Source:MGI Symbol;Acc:MGI:3607791]	protein_coding	0.540715	0.00139255
	Gm10076	predicted gene 10076 [Source:MGI Symbol;Acc:MGI:3704451]	lincRNA	0.477841	3.68505e-05
	Zcchc24	zinc finger, CCHC domain containing 24 [Source:MGI Symbol;Acc:MGI:1919168]	protein_coding	0.431338	2.12672e-05
	Nedd8	neural precursor cell expressed, developmentally down-regulated gene 8 [Source:MGI Symbol;Acc:MGI:97301]	protein_coding	0.410734	0.000258338
	Rabggta	Rab geranylgeranyl transferase, a subunit [Source:MGI Symbol;Acc:MGI:1860443]	protein_coding	0.336859	0.00283264
	Camk2g	calcium/calmodulin-dependent protein kinase II gamma [Source:MGI Symbol;Acc:MGI:88259]	protein_coding	0.287541	0.00335748
	Nkiras1	NFKB inhibitor interacting Ras-like protein 1 [Source:MGI Symbol;Acc:MGI:1916971]	protein_coding	-0.286252	0.00435075
	Pnma2	paraneoplastic antigen MA2 [Source:MGI Symbol;Acc:MGI:2444129]	protein_coding	-0.342798	0.00118543
	Synpr	synaptoporin [Source:MGI Symbol;Acc:MGI:1919253]	protein_coding	-0.368779	0.00270009
	Cab39l	calcium binding protein 39-like [Source:MGI Symbol;Acc:MGI:1914081]	protein_coding	-0.388833	0.00316558
	Nalcn	sodium leak channel, non-selective [Source:MGI Symbol;Acc:MGI:2444306]	protein_coding	-0.392172	0.00164067
	Zfhx2	zinc finger homeobox 2 [Source:MGI Symbol;Acc:MGI:2686934]	protein_coding	-0.399702	0.0012085
	Ccdc25	coiled-coil domain containing 25 [Source:MGI Symbol;Acc:MGI:1914429]	protein_coding	-0.408252	0.0017823
	Kcnma1	potassium large conductance calcium-activated channel, subfamily M, alpha member 1 [Source:MGI Symbol;Acc:MGI:99923]	protein_coding	-0.408576	0.00111218
	Mir124a-1hg	Mir124-1 host gene (non-protein coding) [Source:MGI Symbol;Acc:MGI:2442197]	lincRNA	-0.413374	0.000121766
	Gmfb	glia maturation factor, beta [Source:MGI Symbol;Acc:MGI:1927133]	protein_coding	-0.422153	0.00282139
	Ddhd1	DDHD domain containing 1 [Source:MGI Symbol;Acc:MGI:2150302]	protein_coding	-0.457466	0.00024239
	Pcdh17	protocadherin 17 [Source:MGI Symbol;Acc:MGI:2684924]	protein_coding	-0.476409	0.00211271
	Fam107a	family with sequence similarity 107, member A [Source:MGI Symbol;Acc:MGI:3041256]	protein_coding	-0.489255	7.89646e-06
	Gpr137c	G protein-coupled receptor 137C [Source:MGI Symbol;Acc:MGI:1917963]	protein_coding	-0.495431	0.00349371
	Ercc6	excision repair cross-complementing rodent repair deficiency, complementation group 6 [Source:MGI Symbol;Acc:MGI:1100494]	protein_coding	-0.500854	0.00395384
	Ktn1	kinectin 1 [Source:MGI Symbol;Acc:MGI:109153]	protein_coding	-0.511352	0.00248277
	Dgkh	diacylglycerol kinase, eta [Source:MGI Symbol;Acc:MGI:2444188]	protein_coding	-0.520316	0.000824365
	Amer2	APC membrane recruitment 2 [Source:MGI Symbol;Acc:MGI:1919375]	protein_coding	-0.525774	0.000103641
	Zmym2	zinc finger, MYM-type 2 [Source:MGI Symbol;Acc:MGI:1923257]	protein_coding	-0.534537	0.000178011
	Rbm26	RNA binding motif protein 26 [Source:MGI Symbol;Acc:MGI:1921463]	protein_coding	-0.551771	0.00377759
	Slc4a7	solute carrier family 4, sodium bicarbonate cotransporter, member 7 [Source:MGI Symbol;Acc:MGI:2443878]	protein_coding	-0.603536	0.00388796
	Atxn7	ataxin 7 [Source:MGI Symbol;Acc:MGI:2179277]	protein_coding	-0.607049	0.000808814
	Lcp1	lymphocyte cytosolic protein 1 [Source:MGI Symbol;Acc:MGI:104808]	protein_coding	-0.689945	0.00207292
	4930452B06Rik	RIKEN cDNA 4930452B06 gene [Source:MGI Symbol;Acc:MGI:1926154]	protein_coding	-0.732539	0.000186066
	Psmb5	proteasome (prosome, macropain) subunit, beta type 5 [Source:MGI Symbol;Acc:MGI:1194513]	protein_coding	-0.737959	1.1207e-10
	Samd4	sterile alpha motif domain containing 4 [Source:MGI Symbol;Acc:MGI:1921730]	protein_coding	-0.741051	1.11341e-07
	Fzd3	frizzled class receptor 3 [Source:MGI Symbol;Acc:MGI:108476]	protein_coding	-0.751668	3.94397e-05
	Gm47694	predicted gene, 47694 [Source:MGI Symbol;Acc:MGI:6096803]	TEC	-0.791885	0.00426325
	Myh7	myosin, heavy polypeptide 7, cardiac muscle, beta [Source:MGI Symbol;Acc:MGI:2155600]	protein_coding	-0.823596	0.000159855
	Socs4	suppressor of cytokine signaling 4 [Source:MGI Symbol;Acc:MGI:1914546]	protein_coding	-0.891723	0.000733968
	Ppp1r3e	protein phosphatase 1, regulatory subunit 3E [Source:MGI Symbol;Acc:MGI:2145790]	protein_coding	-1.01809	4.39652e-06
	Tmem260	transmembrane protein 260 [Source:MGI Symbol;Acc:MGI:2443219]	protein_coding	-1.03924	3.38813e-11
	Klhl1	kelch-like 1 [Source:MGI Symbol;Acc:MGI:2136335]	protein_coding	-1.11415	0.00144904
	Gm48239	predicted gene, 48239 [Source:MGI Symbol;Acc:MGI:6097649]	antisense	-1.14159	0.00262036
	4930579G18Rik	RIKEN cDNA 4930579G18 gene [Source:MGI Symbol;Acc:MGI:1923163]	antisense	-1.37875	5.12404e-05
	Wdhd1	WD repeat and HMG-box DNA binding protein 1 [Source:MGI Symbol;Acc:MGI:2443514]	protein_coding	-1.39441	2.69612e-06
	Slc39a2	solute carrier family 39 (zinc transporter), member 2 [Source:MGI Symbol;Acc:MGI:2684326]	protein_coding	-1.83431	9.92057e-15
	Gm26782	predicted gene, 26782 [Source:MGI Symbol;Acc:MGI:5477276]	antisense	-1.94259	6.62026e-14
	Ang	angiogenin, ribonuclease, RNase A family, 5 [Source:MGI Symbol;Acc:MGI:88022]	protein_coding	-2.26678	0.00032734
	Gm48600	predicted gene, 48600 [Source:MGI Symbol;Acc:MGI:6098178]	TEC	-4.11296	0.00211624
	Rec8	REC8 meiotic recombination protein [Source:MGI Symbol;Acc:MGI:1929645]	protein_coding	-4.58214	2.01406e-15
	Pnp2	purine-nucleoside phosphorylase 2 [Source:MGI Symbol;Acc:MGI:3712328]	protein_coding	-4.69101	0.000384631
	Gm43305	predicted gene 43305 [Source:MGI Symbol;Acc:MGI:5663442]	processed_transcript	-4.9562	1.29463e-18
	Gm16867	predicted gene, 16867 [Source:MGI Symbol;Acc:MGI:4439791]	protein_coding	-6.20763	1.54994e-05
15	Gm10020	predicted pseudogene 10020 [Source:MGI Symbol;Acc:MGI:3642192]	processed_pseudogene	6.81528	4.86164e-23
	Gm35996	predicted gene, 35996 [Source:MGI Symbol;Acc:MGI:5595155]	lincRNA	5.75454	0.000216459
	Ly6c2	lymphocyte antigen 6 complex, locus C2 [Source:MGI Symbol;Acc:MGI:3712069]	protein_coding	5.11631	0.000428565
	Gm7666	predicted pseudogene 7666 [Source:MGI Symbol;Acc:MGI:3648907]	transcribed_processed_pseudogene	4.40857	5.12038e-17
	Tuba1c	tubulin, alpha 1C [Source:MGI Symbol;Acc:MGI:1095409]	protein_coding	4.37467	6.75963e-56
	Tcea1-ps1	transcription elongation factor A (SII) 1, pseudogene 1 [Source:MGI Symbol;Acc:MGI:1861432]	processed_pseudogene	4.22327	1.69932e-12
	Gm18283	predicted gene, 18283 [Source:MGI Symbol;Acc:MGI:5010468]	processed_pseudogene	4.06875	0.00236227
	Gm15387	predicted gene 15387 [Source:MGI Symbol;Acc:MGI:3705374]	processed_pseudogene	3.03027	1.44873e-06
	Col2a1	collagen, type II, alpha 1 [Source:MGI Symbol;Acc:MGI:88452]	protein_coding	2.12527	2.26097e-06
	Scx	scleraxis [Source:MGI Symbol;Acc:MGI:102934]	protein_coding	1.27414	0.000279257
	A730060N03Rik	RIKEN cDNA A730060N03 gene [Source:MGI Symbol;Acc:MGI:2444190]	antisense	1.03385	0.000167677
	Card10	caspase recruitment domain family, member 10 [Source:MGI Symbol;Acc:MGI:2146012]	protein_coding	0.884476	0.000126156
	Col22a1	collagen, type XXII, alpha 1 [Source:MGI Symbol;Acc:MGI:1916950]	protein_coding	0.87496	0.00330274
	Gm32618	predicted gene, 32618 [Source:MGI Symbol;Acc:MGI:5591777]	lincRNA	0.841064	0.00413083
	Sh3bp1	SH3-domain binding protein 1 [Source:MGI Symbol;Acc:MGI:104603]	protein_coding	0.824507	0.000378202
	Tonsl	tonsoku-like, DNA repair protein [Source:MGI Symbol;Acc:MGI:1919999]	protein_coding	0.77375	0.000217142
	Apol8	apolipoprotein L 8 [Source:MGI Symbol;Acc:MGI:2444921]	protein_coding	0.734884	0.00193602
	Fmnl3	formin-like 3 [Source:MGI Symbol;Acc:MGI:109569]	protein_coding	0.691792	4.2798e-06
	Pla2g6	phospholipase A2, group VI [Source:MGI Symbol;Acc:MGI:1859152]	protein_coding	0.667476	3.73183e-07
	Parvg	parvin, gamma [Source:MGI Symbol;Acc:MGI:2158329]	protein_coding	0.661271	0.00364611
	Bcdin3d	BCDIN3 domain containing [Source:MGI Symbol;Acc:MGI:1922534]	protein_coding	0.644887	0.00257113
	A330009N23Rik	RIKEN cDNA A330009N23 gene [Source:MGI Symbol;Acc:MGI:2443491]	antisense	0.592417	0.0029462
	Lrrc24	leucine rich repeat containing 24 [Source:MGI Symbol;Acc:MGI:3605040]	protein_coding	0.592397	0.0018658
	Jrk	jerky [Source:MGI Symbol;Acc:MGI:106214]	protein_coding	0.552437	0.00322615
	Tab1	TGF-beta activated kinase 1/MAP3K7 binding protein 1 [Source:MGI Symbol;Acc:MGI:1913763]	protein_coding	0.548805	6.39936e-05
	Lgals1	lectin, galactose binding, soluble 1 [Source:MGI Symbol;Acc:MGI:96777]	protein_coding	0.509496	0.00226945
	Smdt1	single-pass membrane protein with aspartate rich tail 1 [Source:MGI Symbol;Acc:MGI:1916279]	protein_coding	0.508412	1.13434e-05
	Nol12	nucleolar protein 12 [Source:MGI Symbol;Acc:MGI:2146285]	protein_coding	0.501074	0.000155074
	Cox14	cytochrome c oxidase assembly protein 14 [Source:MGI Symbol;Acc:MGI:1913629]	protein_coding	0.500977	9.08138e-06
	Vps28	vacuolar protein sorting 28 [Source:MGI Symbol;Acc:MGI:1914164]	protein_coding	0.482717	1.43466e-05
	Copz1	coatomer protein complex, subunit zeta 1 [Source:MGI Symbol;Acc:MGI:1929063]	protein_coding	0.47256	2.30142e-05
	Rps19bp1	ribosomal protein S19 binding protein 1 [Source:MGI Symbol;Acc:MGI:1913788]	protein_coding	0.456206	0.00394428
	Pvalb	parvalbumin [Source:MGI Symbol;Acc:MGI:97821]	protein_coding	0.44388	0.00153102
	Zfp385a	zinc finger protein 385A [Source:MGI Symbol;Acc:MGI:1352495]	protein_coding	0.42895	0.000149845
	Ddn	dendrin [Source:MGI Symbol;Acc:MGI:108101]	protein_coding	0.409765	7.32429e-05
	Scrt1	scratch family zinc finger 1 [Source:MGI Symbol;Acc:MGI:2176606]	protein_coding	0.407818	0.00263521
	Fbxl6	F-box and leucine-rich repeat protein 6 [Source:MGI Symbol;Acc:MGI:1354705]	protein_coding	0.399338	0.0028737
	Cerk	ceramide kinase [Source:MGI Symbol;Acc:MGI:2386052]	protein_coding	0.383499	0.00032199
	Faim2	Fas apoptotic inhibitory molecule 2 [Source:MGI Symbol;Acc:MGI:1919643]	protein_coding	0.373373	0.000449256
	Sgsm3	small G protein signaling modulator 3 [Source:MGI Symbol;Acc:MGI:1916329]	protein_coding	0.362551	0.00217375
	Fam19a5	family with sequence similarity 19, member A5 [Source:MGI Symbol;Acc:MGI:2146182]	protein_coding	0.36158	0.00183316
	Rpl8	ribosomal protein L8 [Source:MGI Symbol;Acc:MGI:1350927]	protein_coding	0.358577	0.00245725
	Atg101	autophagy related 101 [Source:MGI Symbol;Acc:MGI:1915368]	protein_coding	0.357779	0.00459809
	Lynx1	Ly6/neurotoxin 1 [Source:MGI Symbol;Acc:MGI:1345180]	protein_coding	0.35275	0.00112408
	Mroh1	maestro heat-like repeat family member 1 [Source:MGI Symbol;Acc:MGI:2442558]	protein_coding	0.350216	0.0024812
	Ncaph2	non-SMC condensin II complex, subunit H2 [Source:MGI Symbol;Acc:MGI:1289164]	protein_coding	0.347992	0.00163459
	Gga1	golgi associated, gamma adaptin ear containing, ARF binding protein 1 [Source:MGI Symbol;Acc:MGI:2146207]	protein_coding	0.333062	0.00579125
	Kifc2	kinesin family member C2 [Source:MGI Symbol;Acc:MGI:109187]	protein_coding	0.330235	0.000733545
	Scrib	scribbled planar cell polarity [Source:MGI Symbol;Acc:MGI:2145950]	protein_coding	0.317851	0.00413331
	Pfdn5	prefoldin 5 [Source:MGI Symbol;Acc:MGI:1928753]	protein_coding	0.312084	0.00195201
	Aco2	aconitase 2, mitochondrial [Source:MGI Symbol;Acc:MGI:87880]	protein_coding	0.305337	0.00158164
	Spryd3	SPRY domain containing 3 [Source:MGI Symbol;Acc:MGI:2446175]	protein_coding	0.30199	0.00334364
	Tef	thyrotroph embryonic factor [Source:MGI Symbol;Acc:MGI:98663]	protein_coding	0.275238	0.00209753
	Scaf11	SR-related CTD-associated factor 11 [Source:MGI Symbol;Acc:MGI:1919443]	protein_coding	-0.352312	0.00305103
	Mtdh	metadherin [Source:MGI Symbol;Acc:MGI:1914404]	protein_coding	-0.367964	0.00568267
	Ep300	E1A binding protein p300 [Source:MGI Symbol;Acc:MGI:1276116]	protein_coding	-0.370217	0.00463448
	Tnrc6b	trinucleotide repeat containing 6b [Source:MGI Symbol;Acc:MGI:2443730]	protein_coding	-0.383167	0.00391584
	Kcnk9	potassium channel, subfamily K, member 9 [Source:MGI Symbol;Acc:MGI:3521816]	protein_coding	-0.387657	0.000284762
	Azin1	antizyme inhibitor 1 [Source:MGI Symbol;Acc:MGI:1859169]	protein_coding	-0.417082	0.00553346
	Slc2a13	solute carrier family 2 (facilitated glucose transporter), member 13 [Source:MGI Symbol;Acc:MGI:2146030]	protein_coding	-0.420101	0.000517914
	Abcd2	ATP-binding cassette, sub-family D (ALD), member 2 [Source:MGI Symbol;Acc:MGI:1349467]	protein_coding	-0.442669	0.00281253
	Rpl3	ribosomal protein L3 [Source:MGI Symbol;Acc:MGI:1351605]	protein_coding	-0.482298	2.06837e-06
	Nadk2	NAD kinase 2, mitochondrial [Source:MGI Symbol;Acc:MGI:1915896]	protein_coding	-0.497847	0.00384511
	Pdgfb	platelet derived growth factor, B polypeptide [Source:MGI Symbol;Acc:MGI:97528]	protein_coding	-0.500209	0.000141939
	Lifr	leukemia inhibitory factor receptor [Source:MGI Symbol;Acc:MGI:96788]	protein_coding	-0.504738	0.00567681
	Kcnq3	potassium voltage-gated channel, subfamily Q, member 3 [Source:MGI Symbol;Acc:MGI:1336181]	protein_coding	-0.515727	3.54088e-05
	Zhx1	zinc fingers and homeoboxes 1 [Source:MGI Symbol;Acc:MGI:109271]	protein_coding	-0.5165	0.00213466
	Cbx7	chromobox 7 [Source:MGI Symbol;Acc:MGI:1196439]	protein_coding	-0.535841	2.00839e-06
	Wdr70	WD repeat domain 70 [Source:MGI Symbol;Acc:MGI:1921020]	protein_coding	-0.546525	0.000110501
	Fam135b	family with sequence similarity 135, member B [Source:MGI Symbol;Acc:MGI:1917613]	protein_coding	-0.554219	0.00175529
	Phf20l1	PHD finger protein 20-like 1 [Source:MGI Symbol;Acc:MGI:2444412]	protein_coding	-0.561617	0.00216556
	Nipbl	NIPBL cohesin loading factor [Source:MGI Symbol;Acc:MGI:1913976]	protein_coding	-0.563192	0.00323887
	Trib1	tribbles pseudokinase 1 [Source:MGI Symbol;Acc:MGI:2443397]	protein_coding	-0.583514	0.000260697
	Samd12	sterile alpha motif domain containing 12 [Source:MGI Symbol;Acc:MGI:2444518]	protein_coding	-0.609851	0.00112372
	Arc	activity regulated cytoskeletal-associated protein [Source:MGI Symbol;Acc:MGI:88067]	protein_coding	-0.665137	2.75696e-06
	Lrrk2	leucine-rich repeat kinase 2 [Source:MGI Symbol;Acc:MGI:1913975]	protein_coding	-0.672331	6.61732e-06
	Rictor	RPTOR independent companion of MTOR, complex 2 [Source:MGI Symbol;Acc:MGI:1926007]	protein_coding	-0.680823	0.000303934
	Larp4	La ribonucleoprotein domain family, member 4 [Source:MGI Symbol;Acc:MGI:2443114]	protein_coding	-0.681203	0.000683282
	Cdh6	cadherin 6 [Source:MGI Symbol;Acc:MGI:107435]	protein_coding	-0.73239	9.85591e-05
	Pop1	processing of precursor 1, ribonuclease P/MRP family, (S. cerevisiae) [Source:MGI Symbol;Acc:MGI:1914974]	protein_coding	-0.86112	3.37085e-05
	Ghr	growth hormone receptor [Source:MGI Symbol;Acc:MGI:95708]	protein_coding	-0.864699	9.75998e-05
	Klf10	Kruppel-like factor 10 [Source:MGI Symbol;Acc:MGI:1101353]	protein_coding	-0.941944	6.86504e-14
	Gm48957	predicted gene, 48957 [Source:MGI Symbol;Acc:MGI:6118287]	processed_transcript	-0.985876	0.00483457
	Cdh12	cadherin 12 [Source:MGI Symbol;Acc:MGI:109503]	protein_coding	-1.13829	7.02428e-05
	4930578M01Rik	RIKEN cDNA 4930578M01 gene [Source:MGI Symbol;Acc:MGI:1923201]	processed_transcript	-1.29174	0.00146221
	Endou	endonuclease, polyU-specific [Source:MGI Symbol;Acc:MGI:97746]	protein_coding	-1.40316	0.000263594
	Ly6a	lymphocyte antigen 6 complex, locus A [Source:MGI Symbol;Acc:MGI:107527]	protein_coding	-1.43525	1.79133e-11
	Gm49284	predicted gene, 49284 [Source:MGI Symbol;Acc:MGI:6118771]	TEC	-1.46785	3.34407e-06
	Trhr	thyrotropin releasing hormone receptor [Source:MGI Symbol;Acc:MGI:98824]	protein_coding	-1.48617	7.80682e-05
	Cthrc1	collagen triple helix repeat containing 1 [Source:MGI Symbol;Acc:MGI:1915838]	protein_coding	-1.74584	2.38335e-08
	Wisp1	WNT1 inducible signaling pathway protein 1 [Source:MGI Symbol;Acc:MGI:1197008]	protein_coding	-2.21461	5.71639e-10
	Olfr287	olfactory receptor 287 [Source:MGI Symbol;Acc:MGI:3030121]	protein_coding	-2.81197	1.61249e-10
16	Gm4737	predicted gene 4737 [Source:MGI Symbol;Acc:MGI:3643647]	protein_coding	8.30522	6.22133e-22
	AC087802.4	biorientation of chromosomes in cell division 1 (Bos1) pseudogene	processed_pseudogene	5.75627	0.000217408
	AC115954.1	mortality factor 4 like 1 (Morf4l1) pseudogene	processed_pseudogene	1.23846	0.0041861
	Myh15	myosin, heavy chain 15 [Source:MGI Symbol;Acc:MGI:3643515]	protein_coding	0.988224	0.00124926
	Tmem114	transmembrane protein 114 [Source:MGI Symbol;Acc:MGI:1921970]	protein_coding	0.97383	0.00158651
	1700037C18Rik	RIKEN cDNA 1700037C18 gene [Source:MGI Symbol;Acc:MGI:1920511]	protein_coding	0.713977	0.00495507
	Slc15a2	solute carrier family 15 (H+/peptide transporter), member 2 [Source:MGI Symbol;Acc:MGI:1890457]	protein_coding	0.704937	1.68412e-07
	Ccdc80	coiled-coil domain containing 80 [Source:MGI Symbol;Acc:MGI:1915146]	protein_coding	0.603259	0.00273119
	Sdf2l1	stromal cell-derived factor 2-like 1 [Source:MGI Symbol;Acc:MGI:2149842]	protein_coding	0.571835	0.000376791
	Mettl22	methyltransferase like 22 [Source:MGI Symbol;Acc:MGI:2384301]	protein_coding	0.53536	0.000281924
	Clec16a	C-type lectin domain family 16, member A [Source:MGI Symbol;Acc:MGI:1921624]	protein_coding	0.511152	3.18691e-06
	Ccdc74a	coiled-coil domain containing 74A [Source:MGI Symbol;Acc:MGI:1919565]	protein_coding	0.508095	0.000519993
	Ess2	ess-2 splicing factor [Source:MGI Symbol;Acc:MGI:107854]	protein_coding	0.432517	0.00113385
	Rogdi	rogdi homolog [Source:MGI Symbol;Acc:MGI:1913299]	protein_coding	0.421719	0.00211389
	Atp5o	ATP synthase, H+ transporting, mitochondrial F1 complex, O subunit [Source:MGI Symbol;Acc:MGI:106341]	protein_coding	0.416011	0.00029269
	Vwa5b2	von Willebrand factor A domain containing 5B2 [Source:MGI Symbol;Acc:MGI:2681859]	protein_coding	0.3863	0.00173786
	Dgcr6	DiGeorge syndrome critical region gene 6 [Source:MGI Symbol;Acc:MGI:1202877]	protein_coding	0.380688	0.00222459
	Rbfox1	RNA binding protein, fox-1 homolog (C. elegans) 1 [Source:MGI Symbol;Acc:MGI:1926224]	protein_coding	-0.337307	0.0039196
	Son	Son DNA binding protein [Source:MGI Symbol;Acc:MGI:98353]	protein_coding	-0.345633	0.00196002
	Pdxdc1	pyridoxal-dependent decarboxylase domain containing 1 [Source:MGI Symbol;Acc:MGI:1920909]	protein_coding	-0.368722	0.000312141
	Fgf12	fibroblast growth factor 12 [Source:MGI Symbol;Acc:MGI:109183]	protein_coding	-0.385729	0.00466486
	Tomm70a	translocase of outer mitochondrial membrane 70A [Source:MGI Symbol;Acc:MGI:106295]	protein_coding	-0.38689	0.00471071
	Kpna1	karyopherin (importin) alpha 1 [Source:MGI Symbol;Acc:MGI:103560]	protein_coding	-0.391721	0.0026241
	Dnm1l	dynamin 1-like [Source:MGI Symbol;Acc:MGI:1921256]	protein_coding	-0.391822	0.00483526
	Robo2	roundabout guidance receptor 2 [Source:MGI Symbol;Acc:MGI:1890110]	protein_coding	-0.429497	0.00132164
	Cep19	centrosomal protein 19 [Source:MGI Symbol;Acc:MGI:1914244]	protein_coding	-0.457491	1.17226e-05
	Dcbld2	discoidin, CUB and LCCL domain containing 2 [Source:MGI Symbol;Acc:MGI:1920629]	protein_coding	-0.459356	0.00294337
	Ubxn7	UBX domain protein 7 [Source:MGI Symbol;Acc:MGI:2146388]	protein_coding	-0.471906	0.00355316
	Tfrc	transferrin receptor [Source:MGI Symbol;Acc:MGI:98822]	protein_coding	-0.489344	0.000403726
	Hspa13	heat shock protein 70 family, member 13 [Source:MGI Symbol;Acc:MGI:1309463]	protein_coding	-0.493784	0.00282727
	Grin2a	glutamate receptor, ionotropic, NMDA2A (epsilon 1) [Source:MGI Symbol;Acc:MGI:95820]	protein_coding	-0.498726	0.000742055
	Morc3	microrchidia 3 [Source:MGI Symbol;Acc:MGI:2136841]	protein_coding	-0.502593	0.00159446
	Robo1	roundabout guidance receptor 1 [Source:MGI Symbol;Acc:MGI:1274781]	protein_coding	-0.506065	0.000111289
	Alcam	activated leukocyte cell adhesion molecule [Source:MGI Symbol;Acc:MGI:1313266]	protein_coding	-0.510483	0.000172687
	Acap2	ArfGAP with coiled-coil, ankyrin repeat and PH domains 2 [Source:MGI Symbol;Acc:MGI:1925868]	protein_coding	-0.522012	0.00247028
	Gabpa	GA repeat binding protein, alpha [Source:MGI Symbol;Acc:MGI:95610]	protein_coding	-0.601194	0.00483722
	Lrrc58	leucine rich repeat containing 58 [Source:MGI Symbol;Acc:MGI:2443542]	protein_coding	-0.616906	0.000577993
	Paxbp1	PAX3 and PAX7 binding protein 1 [Source:MGI Symbol;Acc:MGI:1914617]	protein_coding	-0.621172	0.00405048
	Slc35a5	solute carrier family 35, member A5 [Source:MGI Symbol;Acc:MGI:1921352]	protein_coding	-0.635419	1.1546e-05
	Bbx	bobby sox HMG box containing [Source:MGI Symbol;Acc:MGI:1917758]	protein_coding	-0.682493	0.000345197
	Stxbp5l	syntaxin binding protein 5-like [Source:MGI Symbol;Acc:MGI:2443815]	protein_coding	-0.759645	0.000328404
	Ncam2	neural cell adhesion molecule 2 [Source:MGI Symbol;Acc:MGI:97282]	protein_coding	-0.783296	0.000797434
	AC171205.1	TEC	TEC	-1.67004	0.00433079
	Dubr	Dppa2 upstream binding RNA [Source:MGI Symbol;Acc:MGI:1915440]	lincRNA	-1.7328	6.04674e-09
	AC161376.2	novel transcript	lincRNA	-3.17926	0.000348126
17	AC166110.4	novel transcript	lincRNA	9.81738	5.67455e-16
	Gm7335	predicted gene 7335 [Source:MGI Symbol;Acc:MGI:3644473]	processed_pseudogene	7.04052	2.27222e-15
	H2-Ea-ps	histocompatibility 2, class II antigen E alpha, pseudogene [Source:MGI Symbol;Acc:MGI:95900]	unprocessed_pseudogene	6.84076	5.24712e-07
	Tmem181c-ps	transmembrane protein 181C, pseudogene [Source:MGI Symbol;Acc:MGI:3780993]	unprocessed_pseudogene	6.15249	2.23842e-32
	Gm10093	predicted pseudogene 10093 [Source:MGI Symbol;Acc:MGI:3704479]	processed_pseudogene	6.11536	6.85661e-18
	Ccr6	chemokine (C-C motif) receptor 6 [Source:MGI Symbol;Acc:MGI:1333797]	protein_coding	5.49614	7.9296e-05
	Stk19-ps1	serine/threonine kinase 19, pseudogene 1 [Source:MGI Symbol;Acc:MGI:2148500]	unprocessed_pseudogene	5.19667	1.54296e-05
	Lta	lymphotoxin A [Source:MGI Symbol;Acc:MGI:104797]	protein_coding	4.21788	0.00239429
	Prss41	protease, serine 41 [Source:MGI Symbol;Acc:MGI:1918253]	protein_coding	3.76371	3.49533e-09
	Rnf151	ring finger protein 151 [Source:MGI Symbol;Acc:MGI:1914754]	protein_coding	3.59171	1.90113e-05
	Msh5	mutS homolog 5 [Source:MGI Symbol;Acc:MGI:1329021]	protein_coding	3.30296	1.66288e-10
	Tagap	T cell activation Rho GTPase activating protein [Source:MGI Symbol;Acc:MGI:3615484]	protein_coding	2.63862	1.54347e-09
	Dnah8	dynein, axonemal, heavy chain 8 [Source:MGI Symbol;Acc:MGI:107714]	protein_coding	2.02611	0.000175048
	H2-Bl	histocompatibility 2, blastocyst [Source:MGI Symbol;Acc:MGI:892004]	polymorphic_pseudogene	1.99932	0.00162505
	Dynlt1b	dynein light chain Tctex-type 1B [Source:MGI Symbol;Acc:MGI:98643]	protein_coding	1.97913	4.14848e-12
	Sstr5	somatostatin receptor 5 [Source:MGI Symbol;Acc:MGI:894282]	protein_coding	1.65264	0.00501743
	C4a	complement component 4A (Rodgers blood group) [Source:MGI Symbol;Acc:MGI:98320]	processed_transcript	1.38968	1.19475e-07
	Glo1	glyoxalase 1 [Source:MGI Symbol;Acc:MGI:95742]	protein_coding	1.24903	6.96345e-37
	Tmem181b-ps	transmembrane protein 181B, pseudogene [Source:MGI Symbol;Acc:MGI:3779544]	transcribed_unprocessed_pseudogene	1.22127	1.77242e-16
	Angptl4	angiopoietin-like 4 [Source:MGI Symbol;Acc:MGI:1888999]	protein_coding	1.16785	0.000220265
	Rsph1	radial spoke head 1 homolog (Chlamydomonas) [Source:MGI Symbol;Acc:MGI:1194909]	protein_coding	1.15786	5.15289e-07
	9030025P20Rik	RIKEN cDNA 9030025P20 gene [Source:MGI Symbol;Acc:MGI:3583895]	protein_coding	0.978777	0.0031567
	Mrpl14	mitochondrial ribosomal protein L14 [Source:MGI Symbol;Acc:MGI:1333864]	protein_coding	0.923415	7.36212e-09
	Itpr3	inositol 1,4,5-triphosphate receptor 3 [Source:MGI Symbol;Acc:MGI:96624]	protein_coding	0.908865	0.000596829
	Nfkbie	nuclear factor of kappa light polypeptide gene enhancer in B cells inhibitor, epsilon [Source:MGI Symbol;Acc:MGI:1194908]	protein_coding	0.902613	0.00271299
	Fndc1	fibronectin type III domain containing 1 [Source:MGI Symbol;Acc:MGI:1915905]	protein_coding	0.892511	0.000409712
	Aif1	allograft inflammatory factor 1 [Source:MGI Symbol;Acc:MGI:1343098]	protein_coding	0.800852	2.68754e-05
	Flywch2	FLYWCH family member 2 [Source:MGI Symbol;Acc:MGI:1924167]	protein_coding	0.790091	1.92295e-05
	Mocs1	molybdenum cofactor synthesis 1 [Source:MGI Symbol;Acc:MGI:1928904]	protein_coding	0.665183	0.000189708
	Yju2	YJU2 splicing factor [Source:MGI Symbol;Acc:MGI:1920136]	protein_coding	0.635517	0.00229345
	Btbd9	BTB (POZ) domain containing 9 [Source:MGI Symbol;Acc:MGI:1916625]	protein_coding	0.613285	5.14421e-06
	Cd320	CD320 antigen [Source:MGI Symbol;Acc:MGI:1860083]	protein_coding	0.583477	0.000262775
	Fam234a	family with sequence similarity 234, member A [Source:MGI Symbol;Acc:MGI:2146854]	protein_coding	0.56929	0.000256957
	Kcnk12	potassium channel, subfamily K, member 12 [Source:MGI Symbol;Acc:MGI:2684043]	protein_coding	0.567843	0.00131017
	Arhgdig	Rho GDP dissociation inhibitor (GDI) gamma [Source:MGI Symbol;Acc:MGI:108430]	protein_coding	0.560022	7.8805e-06
	Plcl2	phospholipase C-like 2 [Source:MGI Symbol;Acc:MGI:1352756]	protein_coding	0.537995	1.37713e-06
	Ppp1r21	protein phosphatase 1, regulatory subunit 21 [Source:MGI Symbol;Acc:MGI:1921075]	protein_coding	0.528007	6.81294e-07
	Dxo	decapping exoribonuclease [Source:MGI Symbol;Acc:MGI:1890444]	protein_coding	0.514375	0.0013206
	Mrpl28	mitochondrial ribosomal protein L28 [Source:MGI Symbol;Acc:MGI:1915861]	protein_coding	0.510779	6.39324e-05
	Zfp414	zinc finger protein 414 [Source:MGI Symbol;Acc:MGI:1915641]	protein_coding	0.49398	0.00353522
	Wdr46	WD repeat domain 46 [Source:MGI Symbol;Acc:MGI:1931871]	protein_coding	0.488502	0.00353794
	Vps52	VPS52 GARP complex subunit [Source:MGI Symbol;Acc:MGI:1330304]	protein_coding	0.480314	6.27844e-06
	Pacrg	PARK2 co-regulated [Source:MGI Symbol;Acc:MGI:1916560]	protein_coding	0.474523	0.00315265
	Nubp2	nucleotide binding protein 2 [Source:MGI Symbol;Acc:MGI:1347072]	protein_coding	0.466198	7.68347e-05
	Mut	methylmalonyl-Coenzyme A mutase [Source:MGI Symbol;Acc:MGI:97239]	protein_coding	0.462547	0.000411701
	Dact2	dishevelled-binding antagonist of beta-catenin 2 [Source:MGI Symbol;Acc:MGI:1920347]	protein_coding	0.459132	2.62455e-05
	Mpnd	MPN domain containing [Source:MGI Symbol;Acc:MGI:1915297]	protein_coding	0.449824	4.36321e-05
	Brd2	bromodomain containing 2 [Source:MGI Symbol;Acc:MGI:99495]	protein_coding	0.433513	9.0155e-06
	Haghl	hydroxyacylglutathione hydrolase-like [Source:MGI Symbol;Acc:MGI:1919877]	protein_coding	0.430684	0.000642376
	Phf1	PHD finger protein 1 [Source:MGI Symbol;Acc:MGI:98647]	protein_coding	0.421333	0.000363095
	Ndufa11	NADH:ubiquinone oxidoreductase subunit A11 [Source:MGI Symbol;Acc:MGI:1917125]	protein_coding	0.413219	0.000673574
	Mrps18a	mitochondrial ribosomal protein S18A [Source:MGI Symbol;Acc:MGI:1915815]	protein_coding	0.411294	0.000792924
	Foxp4	forkhead box P4 [Source:MGI Symbol;Acc:MGI:1921373]	protein_coding	0.401021	0.0021009
	Shd	src homology 2 domain-containing transforming protein D [Source:MGI Symbol;Acc:MGI:1099461]	protein_coding	0.400378	0.00586378
	Lrrc73	leucine rich repeat containing 73 [Source:MGI Symbol;Acc:MGI:2684934]	protein_coding	0.395827	0.00450147
	Lbh	limb-bud and heart [Source:MGI Symbol;Acc:MGI:1925139]	protein_coding	0.395075	0.0016205
	Pgp	phosphoglycolate phosphatase [Source:MGI Symbol;Acc:MGI:1914328]	protein_coding	0.389015	0.00318275
	Mrps34	mitochondrial ribosomal protein S34 [Source:MGI Symbol;Acc:MGI:1930188]	protein_coding	0.382421	0.00243972
	Gnl1	guanine nucleotide binding protein-like 1 [Source:MGI Symbol;Acc:MGI:95764]	protein_coding	0.3648	0.000438314
	Elob	elongin B [Source:MGI Symbol;Acc:MGI:1914923]	protein_coding	0.348262	0.00579296
	Psmb1	proteasome (prosome, macropain) subunit, beta type 1 [Source:MGI Symbol;Acc:MGI:104884]	protein_coding	0.344638	0.000159079
	Dus3l	dihydrouridine synthase 3-like (S. cerevisiae) [Source:MGI Symbol;Acc:MGI:2147092]	protein_coding	0.333828	0.00323711
	Klhdc3	kelch domain containing 3 [Source:MGI Symbol;Acc:MGI:2651568]	protein_coding	0.332042	0.0044954
	Flot1	flotillin 1 [Source:MGI Symbol;Acc:MGI:1100500]	protein_coding	0.316814	0.00459507
	Rpl10a	ribosomal protein L10A [Source:MGI Symbol;Acc:MGI:1343877]	protein_coding	0.296221	0.00532665
	Rcan2	regulator of calcineurin 2 [Source:MGI Symbol;Acc:MGI:1858219]	protein_coding	-0.313138	0.00455694
	Dlgap1	DLG associated protein 1 [Source:MGI Symbol;Acc:MGI:1346065]	protein_coding	-0.316331	0.00459081
	Ypel5	yippee like 5 [Source:MGI Symbol;Acc:MGI:1916937]	protein_coding	-0.319387	0.00203667
	Afdn	afadin, adherens junction formation factor [Source:MGI Symbol;Acc:MGI:1314653]	protein_coding	-0.331702	0.00510508
	Pkd1	polycystin 1, transient receptor poteintial channel interacting [Source:MGI Symbol;Acc:MGI:97603]	protein_coding	-0.337577	0.00181615
	Tbc1d24	TBC1 domain family, member 24 [Source:MGI Symbol;Acc:MGI:2443456]	protein_coding	-0.341309	0.00141842
	Rps18	ribosomal protein S18 [Source:MGI Symbol;Acc:MGI:98146]	protein_coding	-0.369212	0.0003908
	Birc6	baculoviral IAP repeat-containing 6 [Source:MGI Symbol;Acc:MGI:1276108]	protein_coding	-0.370949	0.00569793
	Trim39	tripartite motif-containing 39 [Source:MGI Symbol;Acc:MGI:1890659]	protein_coding	-0.38442	0.0037608
	Rps6ka2	ribosomal protein S6 kinase, polypeptide 2 [Source:MGI Symbol;Acc:MGI:1342290]	protein_coding	-0.408632	0.000151059
	Qk	quaking [Source:MGI Symbol;Acc:MGI:97837]	protein_coding	-0.418219	0.0054672
	Srsf7	serine/arginine-rich splicing factor 7 [Source:MGI Symbol;Acc:MGI:1926232]	protein_coding	-0.423115	0.00163635
	Crebrf	CREB3 regulatory factor [Source:MGI Symbol;Acc:MGI:1924378]	protein_coding	-0.449048	0.00548517
	Lnpep	leucyl/cystinyl aminopeptidase [Source:MGI Symbol;Acc:MGI:2387123]	protein_coding	-0.477027	0.00480974
	Hnrnpll	heterogeneous nuclear ribonucleoprotein L-like [Source:MGI Symbol;Acc:MGI:1919942]	protein_coding	-0.494857	0.000653998
	Vegfa	vascular endothelial growth factor A [Source:MGI Symbol;Acc:MGI:103178]	protein_coding	-0.502456	0.000261774
	Cramp1l	cramped chromatin regulator homolog 1 [Source:MGI Symbol;Acc:MGI:1930190]	protein_coding	-0.502647	8.4549e-05
	Ndufaf7	NADH:ubiquinone oxidoreductase complex assembly factor 7 [Source:MGI Symbol;Acc:MGI:1920944]	protein_coding	-0.543285	1.50173e-05
	Decr2	2-4-dienoyl-Coenzyme A reductase 2, peroxisomal [Source:MGI Symbol;Acc:MGI:1347059]	protein_coding	-0.573663	4.09996e-05
	Cyp4f15	cytochrome P450, family 4, subfamily f, polypeptide 15 [Source:MGI Symbol;Acc:MGI:2146921]	protein_coding	-0.58481	0.00173007
	B230354K17Rik	RIKEN cDNA B230354K17 gene [Source:MGI Symbol;Acc:MGI:2443272]	bidirectional_promoter_lncRNA	-0.621203	0.00520938
	H2-T22	histocompatibility 2, T region locus 22 [Source:MGI Symbol;Acc:MGI:95956]	protein_coding	-0.62529	5.47221e-05
	Tulp4	tubby like protein 4 [Source:MGI Symbol;Acc:MGI:1916092]	protein_coding	-0.63534	1.134e-07
	Wtap	Wilms tumour 1-associating protein [Source:MGI Symbol;Acc:MGI:1926395]	protein_coding	-0.640352	6.44163e-07
	Rps2	ribosomal protein S2 [Source:MGI Symbol;Acc:MGI:105110]	protein_coding	-0.644989	8.46963e-08
	Strn	striatin, calmodulin binding protein [Source:MGI Symbol;Acc:MGI:1333757]	protein_coding	-0.672163	0.000485963
	Nrxn1	neurexin I [Source:MGI Symbol;Acc:MGI:1096391]	protein_coding	-0.723006	3.95487e-06
	Enpp4	ectonucleotide pyrophosphatase/phosphodiesterase 4 [Source:MGI Symbol;Acc:MGI:2682634]	protein_coding	-0.732144	0.000124689
	Zfp870	zinc finger protein 870 [Source:MGI Symbol;Acc:MGI:3029586]	protein_coding	-0.798186	0.000142544
	Hmga1	high mobility group AT-hook 1 [Source:MGI Symbol;Acc:MGI:96160]	protein_coding	-0.806844	2.11878e-10
	Zfp57	zinc finger protein 57 [Source:MGI Symbol;Acc:MGI:99204]	protein_coding	-0.812411	0.00118512
	H2-T23	histocompatibility 2, T region locus 23 [Source:MGI Symbol;Acc:MGI:95957]	protein_coding	-0.865458	7.01967e-07
	Zfp871	zinc finger protein 871 [Source:MGI Symbol;Acc:MGI:1921793]	protein_coding	-0.973776	0.000717124
	Cyp39a1	cytochrome P450, family 39, subfamily a, polypeptide 1 [Source:MGI Symbol;Acc:MGI:1927096]	protein_coding	-1.03083	0.00579925
	Dnase1l2	deoxyribonuclease 1-like 2 [Source:MGI Symbol;Acc:MGI:1913955]	protein_coding	-1.03713	0.000663952
	Myom1	myomesin 1 [Source:MGI Symbol;Acc:MGI:1341430]	protein_coding	-1.11904	0.0032188
	Pot1b	protection of telomeres 1B [Source:MGI Symbol;Acc:MGI:1920086]	protein_coding	-1.13729	0.000135951
	Rsph3b	radial spoke 3B homolog (Chlamydomonas) [Source:MGI Symbol;Acc:MGI:3630308]	protein_coding	-1.16739	2.74239e-07
	Rnps1	ribonucleic acid binding protein S1 [Source:MGI Symbol;Acc:MGI:97960]	protein_coding	-1.19648	7.01436e-33
	H2-Eb1	histocompatibility 2, class II antigen E beta [Source:MGI Symbol;Acc:MGI:95901]	protein_coding	-1.20722	0.000517488
	Zfp811	zinc finger protein 811 [Source:MGI Symbol;Acc:MGI:2682944]	protein_coding	-1.21202	7.63288e-07
	Tmem181a	transmembrane protein 181A [Source:MGI Symbol;Acc:MGI:1924356]	protein_coding	-1.45302	7.11508e-31
	CT486005.1	novel transcript	lincRNA	-1.50011	0.000982604
	Gm26873	predicted gene, 26873 [Source:MGI Symbol;Acc:MGI:5477367]	antisense	-1.84945	0.0030909
	H2-Ab1	histocompatibility 2, class II antigen A, beta 1 [Source:MGI Symbol;Acc:MGI:103070]	protein_coding	-1.96556	1.90575e-05
	H2-DMb1	histocompatibility 2, class II, locus Mb1 [Source:MGI Symbol;Acc:MGI:95922]	protein_coding	-2.00239	0.000728667
	H2-K1	histocompatibility 2, K1, K region [Source:MGI Symbol;Acc:MGI:95904]	protein_coding	-2.28446	1.52574e-39
	Dynlt1a	dynein light chain Tctex-type 1A [Source:MGI Symbol;Acc:MGI:3807506]	protein_coding	-2.45455	9.15556e-13
	Zfp97	zinc finger protein 97 [Source:MGI Symbol;Acc:MGI:105921]	protein_coding	-2.8626	0.000753519
	Atp6v0c	ATPase, H+ transporting, lysosomal V0 subunit C [Source:MGI Symbol;Acc:MGI:88116]	protein_coding	-3.14011	6.96196e-182
	H2-Ke6	H2-K region expressed gene 6 [Source:MGI Symbol;Acc:MGI:95911]	protein_coding	-3.47348	0.00304088
	H2-Q1	histocompatibility 2, Q region locus 1 [Source:MGI Symbol;Acc:MGI:95928]	protein_coding	-3.52535	4.44998e-09
	H2-D1	histocompatibility 2, D region locus 1 [Source:MGI Symbol;Acc:MGI:95896]	protein_coding	-3.80288	6.14048e-84
	H2-K2	histocompatibility 2, K region locus 2 [Source:MGI Symbol;Acc:MGI:95906]	unprocessed_pseudogene	-4.67534	5.49834e-06
	H2-Q7	histocompatibility 2, Q region locus 7 [Source:MGI Symbol;Acc:MGI:95936]	protein_coding	-6.20133	2.33301e-05
	H2-Q6	histocompatibility 2, Q region locus 6 [Source:MGI Symbol;Acc:MGI:95935]	protein_coding	-6.36501	1.07316e-05
	H2-Q2	histocompatibility 2, Q region locus 2 [Source:MGI Symbol;Acc:MGI:95931]	protein_coding	-6.67009	1.29777e-06
18	Rps2-ps10	ribosomal protein S2, pseudogene 10 [Source:MGI Symbol;Acc:MGI:3645604]	transcribed_processed_pseudogene	9.82949	8.36679e-266
	Eno1b	enolase 1B, retrotransposed [Source:MGI Symbol;Acc:MGI:3648653]	protein_coding	8.03651	4.28135e-64
	Gm3650	predicted gene 3650 [Source:MGI Symbol;Acc:MGI:3781826]	unprocessed_pseudogene	7.736	2.29463e-13
	Gm6304	predicted gene 6304 [Source:MGI Symbol;Acc:MGI:3647929]	processed_pseudogene	6.52653	1.19673e-31
	Eif3j2	eukaryotic translation initiation factor 3, subunit J2 [Source:MGI Symbol;Acc:MGI:3704486]	protein_coding	4.36235	4.63528e-44
	Gm7729	predicted gene 7729 [Source:MGI Symbol;Acc:MGI:3647361]	unprocessed_pseudogene	4.21535	6.881e-07
	Gm5819	predicted gene 5819 [Source:MGI Symbol;Acc:MGI:3643122]	protein_coding	4.05765	0.00339301
	Lvrn	laeverin [Source:MGI Symbol;Acc:MGI:1921824]	protein_coding	3.87355	0.000181103
	Hbegf	heparin-binding EGF-like growth factor [Source:MGI Symbol;Acc:MGI:96070]	protein_coding	1.92231	1.22987e-39
	Sap130	Sin3A associated protein [Source:MGI Symbol;Acc:MGI:1919782]	protein_coding	0.562098	9.14444e-06
	Colec12	collectin sub-family member 12 [Source:MGI Symbol;Acc:MGI:2152907]	protein_coding	0.554605	0.000651398
	Fhod3	formin homology 2 domain containing 3 [Source:MGI Symbol;Acc:MGI:1925847]	protein_coding	0.503582	3.63388e-05
	Acaa2	acetyl-Coenzyme A acyltransferase 2 (mitochondrial 3-oxoacyl-Coenzyme A thiolase) [Source:MGI Symbol;Acc:MGI:1098623]	protein_coding	0.498211	0.000708618
	Fgf1	fibroblast growth factor 1 [Source:MGI Symbol;Acc:MGI:95515]	protein_coding	0.442965	0.000964695
	St8sia5	ST8 alpha-N-acetyl-neuraminide alpha-2,8-sialyltransferase 5 [Source:MGI Symbol;Acc:MGI:109243]	protein_coding	0.417396	0.00133948
	Rps14	ribosomal protein S14 [Source:MGI Symbol;Acc:MGI:98107]	protein_coding	0.391141	0.000125685
	Ndufa2	NADH:ubiquinone oxidoreductase subunit A2 [Source:MGI Symbol;Acc:MGI:1343103]	protein_coding	0.351659	0.00272216
	Cndp2	CNDP dipeptidase 2 (metallopeptidase M20 family) [Source:MGI Symbol;Acc:MGI:1913304]	protein_coding	0.348792	0.00358678
	Afg3l2	AFG3-like AAA ATPase 2 [Source:MGI Symbol;Acc:MGI:1916847]	protein_coding	0.294302	0.00559953
	Rpl17	ribosomal protein L17 [Source:MGI Symbol;Acc:MGI:2448270]	protein_coding	0.275822	0.00250458
	Jakmip2	janus kinase and microtubule interacting protein 2 [Source:MGI Symbol;Acc:MGI:1923467]	protein_coding	-0.33666	0.00350212
	Zfp532	zinc finger protein 532 [Source:MGI Symbol;Acc:MGI:3036282]	protein_coding	-0.361819	0.00179265
	Zfp236	zinc finger protein 236 [Source:MGI Symbol;Acc:MGI:1926950]	protein_coding	-0.361925	0.00209739
	Zeb1	zinc finger E-box binding homeobox 1 [Source:MGI Symbol;Acc:MGI:1344313]	protein_coding	-0.404103	0.00158673
	Csnk1g3	casein kinase 1, gamma 3 [Source:MGI Symbol;Acc:MGI:1917675]	protein_coding	-0.426596	0.002369
	Hdhd2	haloacid dehalogenase-like hydrolase domain containing 2 [Source:MGI Symbol;Acc:MGI:1924237]	protein_coding	-0.434061	6.15087e-05
	Rbm27	RNA binding motif protein 27 [Source:MGI Symbol;Acc:MGI:2147194]	protein_coding	-0.436234	0.0037868
	Impact	impact, RWD domain protein [Source:MGI Symbol;Acc:MGI:1098233]	protein_coding	-0.466818	0.000464837
	Mib1	mindbomb E3 ubiquitin protein ligase 1 [Source:MGI Symbol;Acc:MGI:2443157]	protein_coding	-0.488043	0.00324841
	Slc25a46	solute carrier family 25, member 46 [Source:MGI Symbol;Acc:MGI:1914703]	protein_coding	-0.510558	0.000764529
	Nr3c1	nuclear receptor subfamily 3, group C, member 1 [Source:MGI Symbol;Acc:MGI:95824]	protein_coding	-0.54474	0.00355225
[truncated: 182 more rows]
